# Supplementary material for: The actin multigene family of Paramecium tetraurelia
Source: BMC Genomics. 2007 Mar 28;8:82. doi: 10.1186/1471-2164-8-82 (PMC1852557; doi:10.1186/1471-2164-8-82)
Supplement: Additional file 1 — Alignment report for P. tetraurelia actins, ARPs and ALP. This alignment of all P. tetraurelia actins, ARPs and ALPs is the basis of their classification as shown in Table 1, and was used for subsequent sequence analysis (e.g., the presence of specific binding residues). [file 1471-2164-8-82-S1.txt]

Alignment Report of 'Actin.meg' -  ClustalW (Slow/Accurate, Gonnet) : Montag, 29. Januar 2007 13:01 

      - - - - M D - - - - - - D E I P A V V I  Majority
      ------------------+-------------------+-
                        10                  20
      ------------------+-------------------+-
   1  - - - M A D G - - - - - E D I Q P L V C  Arabidopsis-actin(AAM65277)
   1  - - - M C D - - - - - - D D V A A L I L  C.elegans-actin(CAA34718)
   1  - - - M D G - - - - - - E D V Q A L V I  Dictyostelium-actin(P02577)
   1  - - - M C D - - - - - - E E V A A L V V  Drosophila-actin(AAF57294)
   1  - - - M C E - - - - - - E E T T A L V C  Homo-actG2(CAG38753)
   1  - - - - M D - - - - - - D D I A A L V V  Homo-beta-actin(AAH16045)
   1  - - - - M D - - - - - - D D I A A L V V  Rattus-beta-actin(ATRTC)
   1  - - - - M D - - - - - - S E V A A L V I  Saccharomyces-act1p(NP_116614)
   1  - - - M A E - - - - - - S E S P A I V I  Tetrahymena-actin(AAP79896)
   1  - - - M A D - - - - - - E E V Q A L V V  Toxoplasma-actin(AAC13766)
   1  - - - - M S - - - - - - E E H P A V V I  Actin1-1(sc12_1)
   1  - - - - M S - - - - - - E E H P A V V I  Actin1-4(sc17_1)
   1  - - - - M T - - - - - - E E H P A V V I  Actin1-5(sc11308)
   1  - - - - M Q - - - - - - A Q Y P A V V I  Actin1-6(sc6461)
   1  - - - - M S - - - - - - D Q L P A V I I  Actin1-7(sc16_1)
   1  - - - - M M - - - - - - S E N R A I I I  Actin1-8(sc11387)
   1  - - - - M N - - - - - - D E K P A V V I  Actin1-9(sc11259)
   1  - - - - M D - - - - - - D V I P V V V I  Actin2-1(sc10423)
   1  - - - - M D - - - - - - D V I P V V V I  Actin2-2(sc5975)
   1  - - - - M I - - - - - - E S H P P I V I  Actin3-1(sc16-1)
   1  - - - - M I - - - - - - E S H P P V V I  Actin3-2(sc6461-2)
   1  - - - - M N S - - - - - D E I I S V V A  actin4-1(sc6431)
   1  - - - - M N S - - - - - D E I I S V V A  Actin4-2(sc5972)
   1  - - - - M D N - - - D I F A N N S I V I  Actin5-1(sc8077)
   1  - - - - M D N - - - D I F A N N S I V I  Actin5-2(sc11464)
   1  - - - - M D R - - - N I F A N N P M I I  Actin5-3(sc21_1)
   1  - - - - M E S - - - E Y D Q K D I V V I  Actin6-1(sc25_1)
   1  - - - - M E S - - - E Y D Q K D I V V I  Actin6-2(sc5925)
   1  - - - M F I P Y K K N K G Y K I P V I F  Actin7-1(sc11251)
   1  - - - M F I P Y K K N K G Y K I P V I F  Actin7-2(sc11728)
   1  - - - - M N N - - - - - N D S P S I I I  Actin 8 (sc6461-3)
   1  - - M S L D K - - - - Q S R Q Y E V I L  Actin9 (sc6037)
   1  - - - - - - - - - - - - - M S I P I I E  ARP2-1(sc11395)
   1  - - - - - - - - - - - - - M S N P I I E  ARP2-2(sc5991)
   1  M Q Q T I D K - - - G F Y Q S K V C V I  ARP3-1(sc11446)
   1  M Q Q T I D K - - - G F Y Q S K V C V I  ARP3-2(sc11319)
   1  - M N Y M R D N Y T S A K N D V P I L I  Actin-like protein (sc11370)

      D N G S G Y C K A G F A G D D A P R A V  Majority
      ------------------+-------------------+-
                        30                  40
      ------------------+-------------------+-
  13  D N G T G M V K A G F A G D D A P R A V  Arabidopsis-actin(AAM65277)
  12  D N G S G M C K A G F A G D D A P R A V  C.elegans-actin(CAA34718)
  12  D N G S G M C K A G F A G D D A P R A V  Dictyostelium-actin(P02577)
  12  D N G S G M C K A G F A G D D A P R A V  Drosophila-actin(AAF57294)
  12  D N G S G L C K A G F A G D D A P R A V  Homo-actG2(CAG38753)
  11  D N G S G M C K A G F A G D D A P R A V  Homo-beta-actin(AAH16045)
  11  D N G S A M C K A G F A G D D A P R A V  Rattus-beta-actin(ATRTC)
  11  D N G S G M C K A G F A G D D A P R A V  Saccharomyces-act1p(NP_116614)
  12  D N G S G M C K A G I A G D D A P R A A  Tetrahymena-actin(AAP79896)
  12  D N G S G N V K A G V A G D D A P R A V  Toxoplasma-actin(AAC13766)
  11  D N G S G Q C K A G I A G D D A P R C C  Actin1-1(sc12_1)
  11  D N G S G Q C K A G I A G D D A P R C C  Actin1-4(sc17_1)
  11  D N G S G Q C K A G I A G D D A P R C C  Actin1-5(sc11308)
  11  D N G S G Y C K I G I A G D D A P T S C  Actin1-6(sc6461)
  11  D N G S G Q C K A G I A G E D A P R C C  Actin1-7(sc16_1)
  11  D N G S D K L K A G I A G D E D P K C C  Actin1-8(sc11387)
  11  D N G S G S C R V G L S W D Q T P S H C  Actin1-9(sc11259)
  11  D N G S G Y I K A G I S G D D A P R A T  Actin2-1(sc10423)
  11  D N G S G Y I K A G I S G D D A P R A T  Actin2-2(sc5975)
  11  E N A S C N I R A G I V G E A A P R C C  Actin3-1(sc16-1)
  11  E N S S C N I R A G I V G E A A P R C C  Actin3-2(sc6461-2)
  12  D I G N L Y T R A G F T G D D F P R W S  actin4-1(sc6431)
  12  D I G N L Y T R A G F T G D D F P R W S  Actin4-2(sc5972)
  14  D M G S S Q M K A G F G G D D K P K L I  Actin5-1(sc8077)
  14  D M G S S Q M K A G F G G D D K P K L I  Actin5-2(sc11464)
  14  D M G S S Q I K A G F G G E D K P K V I  Actin5-3(sc21_1)
  14  D N G T D T I K V G I S G E D Y P R L I  Actin6-1(sc25_1)
  14  D N G T D T I K V G I S G E D Y P R L I  Actin6-2(sc5925)
  18  E F G Q Q N T R V G Y A G T D G P E V V  Actin7-1(sc11251)
  18  E F G Q Q N T R V G Y A G T D G P E V V  Actin7-2(sc11728)
  12  D N G S A F C R V G F S S D R M P R C S  Actin 8 (sc6461-3)
  15  E I G C A Y T K V G F S L D T Q P K K V  Actin9 (sc6037)
   8  D S G T G Y L K I G F A G D N F P A H S  ARP2-1(sc11395)
   8  D S G T G Y L K I G F A G D N F P S H S  ARP2-2(sc5991)
  18  D N G T G F T K M G W A G N T E P Q F D  ARP3-1(sc11446)
  18  D N G T G F T K M G W A G N T E P Q F D  ARP3-2(sc11319)
  20  D Y G A S T I K A G Y A T S Q T P D V V  Actin-like protein (sc11370)

      F P S I V G R P - - K H Q G V M V G M D  Majority
      ------------------+-------------------+-
                        50                  60
      ------------------+-------------------+-
  33  F P S I V G R P - - R H T G V M V G M G  Arabidopsis-actin(AAM65277)
  32  F P S I V G R P - - R H Q G V M V G M G  C.elegans-actin(CAA34718)
  32  F P S I V G R P - - R H T G V M V G M G  Dictyostelium-actin(P02577)
  32  F P S I V G R P - - R H Q G V M V G M G  Drosophila-actin(AAF57294)
  32  F P S I V G R P - - R H Q G V M V G M G  Homo-actG2(CAG38753)
  31  F P S I V G R P - - R H Q G V M V G M G  Homo-beta-actin(AAH16045)
  31  F P S I V G R P - - R H Q G V M V G M G  Rattus-beta-actin(ATRTC)
  31  F P S I V G R P - - R H Q G I M V G M G  Saccharomyces-act1p(NP_116614)
  32  F P S I V G R P - - K M P G I M V G M D  Tetrahymena-actin(AAP79896)
  32  F P S I V G K P - - K N P G I M V G M E  Toxoplasma-actin(AAC13766)
  31  F P A V V G R P - - K H Q G I M V G M D  Actin1-1(sc12_1)
  31  F P A I V G R P - - K H K G A L V G M D  Actin1-4(sc17_1)
  31  F P A I V G R P - - K H Q G I M V G M D  Actin1-5(sc11308)
  31  F P A I V G R S - - K Q N D G I F S T F  Actin1-6(sc6461)
  31  F P A I V G R T - - K Q K V A M C S M D  Actin1-7(sc16_1)
  31  F P A V I G R P - - K Y D R I K T D L D  Actin1-8(sc11387)
  31  F P A V V G K P - - K K Q G I M I G M D  Actin1-9(sc11259)
  31  I Q T V L G K P - - K Q P G Q M V G M D  Actin2-1(sc10423)
  31  I Q T V L G K P - - K Q P G Q M V G M D  Actin2-2(sc5975)
  31  F P T Q V L K - - - - - - - L Q D S K Q  Actin3-1(sc16-1)
  31  F P T R V D K - - - - - - - V Q E S Q T  Actin3-2(sc6461-2)
  32  T F T K C T E T - - - - - - - - - - - M  actin4-1(sc6431)
  32  T F S K C T E T - - - - - - - - - - - M  Actin4-2(sc5972)
  34  F N S Y I G R P - - K Y K A L P V A N S  Actin5-1(sc8077)
  34  F N S Y I G R P - - K Y K A L P V A N S  Actin5-2(sc11464)
  34  F N S Y I G R P - - K V K A L S A T N S  Actin5-3(sc21_1)
  34  Y D N K C G S H S V Q N D N D N P N N K  Actin6-1(sc25_1)
  34  Y D N K C G S H S V Q N D N D N P N N K  Actin6-2(sc5925)
  38  L P S D L L M D - - - - - - - - S E G N  Actin7-1(sc11251)
  38  L P S D L L M D - - - - - - - - S E G N  Actin7-2(sc11728)
  32  F P S P V Q R - - - - - - - - - - M K Y  Actin 8 (sc6461-3)
  35  I K - - - - - - - - - - - - - - - - - -  Actin9 (sc6037)
  28  F P A M V G R P T L R A D E Q L D D A N  ARP2-1(sc11395)
  28  F P A M V G R P T L R A D E Q L D D A N  ARP2-2(sc5991)
  38  I P T V V A D H Q E K Q K V Q M S K N T  ARP3-1(sc11446)
  38  I P T V V A D H Q E K Q K V Q M S K N T  ARP3-2(sc11319)
  40  I R S Y I N K - - - - - - - - F K D S N  Actin-like protein (sc11370)

      Q K - - D S Y V G D E A Q S K R - G - -  Majority
      ------------------+-------------------+-
                        70                  80
      ------------------+-------------------+-
  51  Q K - - D A Y V G D E A Q S K R - G - -  Arabidopsis-actin(AAM65277)
  50  Q K - - D S Y V G D E A Q S K R - G - -  C.elegans-actin(CAA34718)
  50  Q K - - D S Y V G D E A Q S K R - G - -  Dictyostelium-actin(P02577)
  50  Q K - - D S Y V G D E A Q S K R - G - -  Drosophila-actin(AAF57294)
  50  Q K - - D S Y V G D E A Q S K R - G - -  Homo-actG2(CAG38753)
  49  Q K - - D S Y V G D E A Q S K R - G - -  Homo-beta-actin(AAH16045)
  49  Q K - - D S Y V G D E A Q S K R - G - -  Rattus-beta-actin(ATRTC)
  49  Q K - - D S Y V G D E A Q S K R - G - -  Saccharomyces-act1p(NP_116614)
  50  Q K - - E C Y V G E E A Q A K R - G - -  Tetrahymena-actin(AAP79896)
  50  E K - - D C Y V G D E A Q S K R - G - -  Toxoplasma-actin(AAC13766)
  49  S K - - E A Y V G D E A Q A K R - G - -  Actin1-1(sc12_1)
  49  S K - - E T Y V G D E A Q A R R - G - -  Actin1-4(sc17_1)
  49  T K - - E A Y V G D E A Q A R R - G - -  Actin1-5(sc11308)
  49  N K - - E Y Y V G E E A Q A K R - G - -  Actin1-6(sc6461)
  49  N K - - D V Y V G D D A Q A K R - G - -  Actin1-7(sc16_1)
  49  S K - - D V Y I G N Q T L A L R - D - -  Actin1-8(sc11387)
  49  S K - - D V Y V G D E A L A L R - R - -  Actin1-9(sc11259)
  49  Q K - - D T Y I G D E V N S K L - E - -  Actin2-1(sc10423)
  49  Q K - - D T Y I G D E V N S K L - E - -  Actin2-2(sc5975)
  44  N K - - - F L I G S Q M Q E H Q - L - -  Actin3-1(sc16-1)
  44  I K - - - F L I G N Q I E E N Q - Y - -  Actin3-2(sc6461-2)
  41  Q - - - - - F - G D E A L G C G N G Q -  actin4-1(sc6431)
  41  Q - - - - - F - G D E A L G Y G N G Q -  Actin4-2(sc5972)
  52  Q E - - - F Y V G N Q I T D S T R G - -  Actin5-1(sc8077)
  52  Q E - - - F Y V G N Q I T D S T R G - -  Actin5-2(sc11464)
  52  Q E - - - L Y V G N Q I T D S I R G - -  Actin5-3(sc21_1)
  54  P Q - - - L L F G Q D L K K V I K E K K  Actin6-1(sc25_1)
  54  P Q - - - L L F G Q D L K K V V K E K K  Actin6-2(sc5925)
  50  M K - - - - F I E Q N S T Y Q P I G - -  Actin7-1(sc11251)
  50  M K - - - - F I E Q N S T Y Q P I G - -  Actin7-2(sc11728)
  42  S R - - - - - - - D Q I Q E D - - - - -  Actin 8 (sc6461-3)
  37  - - - - - - - - - - - - - - - - - - - -  Actin9 (sc6037)
  48  L K - - D I M I G D E A Q P Y R - G - -  ARP2-1(sc11395)
  48  L K - - D I M I G D E A Q P Y R - G - -  ARP2-2(sc5991)
  58  N E N L D Y Y I G Y E A Y D Y T - K - -  ARP3-1(sc11446)
  58  N E N L D Y Y I G Y E A Y D Y T - K - -  ARP3-2(sc11319)
  52  T Q - - - - - - S N Q I A Q W D T D - -  Actin-like protein (sc11370)

      - V L T L K Y P I E H G I V T N W D D M  Majority
      ------------------+-------------------+-
                        90                  100
      ------------------+-------------------+-
  66  - I L T L K Y P I E H G I V S N W D D M  Arabidopsis-actin(AAM65277)
  65  - I L T L K Y P I E H G I V T N W D D M  C.elegans-actin(CAA34718)
  65  - I L T L K Y P I E H G I V T N W D D M  Dictyostelium-actin(P02577)
  65  - I L T L K Y P I E H G I V T N W D D M  Drosophila-actin(AAF57294)
  65  - I L T L K Y P I E H G I I T N W D D M  Homo-actG2(CAG38753)
  64  - I L T L K Y P I E H G I V T N W D D M  Homo-beta-actin(AAH16045)
  64  - I L T L K Y P I E H G I V T N W D D M  Rattus-beta-actin(ATRTC)
  64  - I L T L R Y P I E H G I V T N W D D M  Saccharomyces-act1p(NP_116614)
  65  - V L N L K Y P I E H G I V T D Y D D M  Tetrahymena-actin(AAP79896)
  65  - I L T L K Y P I E H G I V T N W D D M  Toxoplasma-actin(AAC13766)
  64  - V L A L K Y P I D N G I V N N W D D M  Actin1-1(sc12_1)
  64  - V L S L K Y P I D N G I V N N W D D M  Actin1-4(sc17_1)
  64  - V L T L K Y P I D N G I V N N W D D M  Actin1-5(sc11308)
  64  - V L A I K E P I Q N G I I N S W D D I  Actin1-6(sc6461)
  64  - I L Y L K Y P I E N G I I N S W D D M  Actin1-7(sc16_1)
  64  - V L A L R H P I K N G I V N N W D D M  Actin1-8(sc11387)
  64  - L L N I Q S P F E N G I I K N W E D M  Actin1-9(sc11259)
  64  - V L N V T Y P I D H G I I T R W D D M  Actin2-1(sc10423)
  64  - V L N V T Y P I D H G I I T R W D D M  Actin2-2(sc5975)
  58  - N Y Q P C Y P I Q Y G Y I M D W E A M  Actin3-1(sc16-1)
  58  - N N Q P C Y P I Q N G Q I M D W E S I  Actin3-2(sc6461-2)
  54  - V L D I L Q P F N P - - - - - - D L Y  actin4-1(sc6431)
  54  - V L D I L Q P F N P - - - - - - D L Y  Actin4-2(sc5972)
  67  - M M K I K Y P Y Q R G V I K D M N E M  Actin5-1(sc8077)
  67  - M M K I K Y P Y Q R G V I K D M N E M  Actin5-2(sc11464)
  67  - N M K I K Y P Y Q K G I I K D M N D M  Actin5-3(sc21_1)
  71  L N V Q L S N P I K D G K I D N V E S M  Actin6-1(sc25_1)
  71  L N V Q L S N P I K D G K I D N V E S M  Actin6-2(sc5925)
  64  - - F D V K N I L Q G G Q I V D F D I W  Actin7-1(sc11251)
  64  - - F D V K N I L Q G G Q I V D F D I W  Actin7-2(sc11728)
  50  - - Y I I K Y P I L N S K I V D F D T M  Actin 8 (sc6461-3)
  37  - - L N F E K P L Q K S R L S Y E L T V  Actin9 (sc6037)
  63  - L L E L T H P L E E G V V K N W D D M  ARP2-1(sc11395)
  63  - L L E L T H P L E E G V V K N W E D M  ARP2-2(sc5991)
  75  - S H N I F Y P M K S G I V E N W D L M  ARP3-1(sc11446)
  75  - S H N I F Y P M K S G I V E N W D L M  ARP3-2(sc11319)
  64  V F K N Y R S P F E K N L I Q H S G A L  Actin-like protein (sc11370)

      E K I W H H T F Y N E L R V S P E - - -  Majority
      ------------------+-------------------+-
                        110                 120
      ------------------+-------------------+-
  85  E K I W H H T F Y N E L R V A P E - - -  Arabidopsis-actin(AAM65277)
  84  E K I W H H T F Y N E L R V A P E - - -  C.elegans-actin(CAA34718)
  84  E K I W H H T F Y N E L R V A P E - - -  Dictyostelium-actin(P02577)
  84  E K I W H H T F Y N E L R V A P E - - -  Drosophila-actin(AAF57294)
  84  E K I W H H S F Y N E L R V A P E - - -  Homo-actG2(CAG38753)
  83  E K I W H H T F Y N E L R V P P E - - -  Homo-beta-actin(AAH16045)
  83  E K I W H H T F Y N E L R V A P E - - -  Rattus-beta-actin(ATRTC)
  83  E K I W H H T F Y N E L R V A P E - - -  Saccharomyces-act1p(NP_116614)
  84  E K I W H H C F Y N E L R V T P E - - -  Tetrahymena-actin(AAP79896)
  84  E K I W H H T F Y N E L R V A P E - - -  Toxoplasma-actin(AAC13766)
  83  E R I W H H A F F N E L R V T P E - - -  Actin1-1(sc12_1)
  83  E R I W H H A F F N E L R V S P E - - -  Actin1-4(sc17_1)
  83  E R I W H H A F F N E L R V S P E - - -  Actin1-5(sc11308)
  83  E I I W H H A F Y N E L C M S P E - - -  Actin1-6(sc6461)
  83  E R I W H H A F Y N E L R V S P E - - -  Actin1-7(sc16_1)
  83  E R I W H H A I F D E L K I E P E - - -  Actin1-8(sc11387)
  83  E R I W Q Y A I N - E L R V N P E - - -  Actin1-9(sc11259)
  83  E K I W H H A Y Y N E L R V S P Q - - -  Actin2-1(sc10423)
  83  E K I W H H A Y Y N E L R V S P Q - - -  Actin2-2(sc5975)
  77  E Q I W K Y I F E V Q L Q I S P S - - -  Actin3-1(sc16-1)
  77  E Q I W R Y I F E V Q L K I S P S - - -  Actin3-2(sc6461-2)
  67  E N L L K K M - F E K V G V Q S K - - -  actin4-1(sc6431)
  67  E N L L K K M - F E K L G V Q S K - - -  Actin4-2(sc5972)
  86  D Q L W K Y T - F Q E L H G N P K - - -  Actin5-1(sc8077)
  86  D Q L W K Y T - F Q E L H G N P K - - -  Actin5-2(sc11464)
  86  D Q L W K Y T - F Q E L H S N P K - - -  Actin5-3(sc21_1)
  91  K E F W Q Y I L E D G L Q I S E L - - -  Actin6-1(sc25_1)
  91  K E F W Q Y I L E D G L Q I S E L - - -  Actin6-2(sc5925)
  82  K E Y V E H I L N N V L F Q E K Q - - -  Actin7-1(sc11251)
  82  K E Y V E H I L N N V L F Q E R H - - -  Actin7-2(sc11728)
  68  E T V W H K A F F E Y L M T N P E - - -  Actin 8 (sc6461-3)
  55  E E K L Y Q I F N V D M V C N L K - - -  Actin9 (sc6037)
  82  E L I W N Y G - Y K K L G I D P T - - -  ARP2-1(sc11395)
  82  E L I W D Y G - Y K K L G I D P K - - -  ARP2-2(sc5991)
  94  E K F W H R S I F D Y L R A E P D - - -  ARP3-1(sc11446)
  94  E K F W H R S I F D Y L R A E P D - - -  ARP3-2(sc11319)
  84  E Q L N D F V - F E R L Q A G K H G R V  Actin-like protein (sc11370)

      E H P - V L L T E A P L N P K A N R E K  Majority
      ------------------+-------------------+-
                        130                 140
      ------------------+-------------------+-
 102  E H P - V L L T E A P L N P K A N R E K  Arabidopsis-actin(AAM65277)
 101  E H P - V L L T E A P L N P K A N R E K  C.elegans-actin(CAA34718)
 101  E H P - V L L T E A P L N P K A N R E K  Dictyostelium-actin(P02577)
 101  E H P - V L L T E A P L N P K A N R E K  Drosophila-actin(AAF57294)
 101  E H P - T L L T E A P L N P K A N R E K  Homo-actG2(CAG38753)
 100  E H P - V L L T E A P L N P K A N R E K  Homo-beta-actin(AAH16045)
 100  E H P - V L L T E A P L N P K A N R E K  Rattus-beta-actin(ATRTC)
 100  E H P - V L L T E A P M N P K S N R E K  Saccharomyces-act1p(NP_116614)
 101  E H P - C L L T E A P Q N P K L N R E K  Tetrahymena-actin(AAP79896)
 101  E H P - V L L T E A P L N P K A N R E R  Toxoplasma-actin(AAC13766)
 100  D H P - A L L T E A P M N P K A N R E K  Actin1-1(sc12_1)
 100  D H P - A L L T E A P M N P K V N R E K  Actin1-4(sc17_1)
 100  D H P - A L L T E A P M N P K V N R E K  Actin1-5(sc11308)
 100  D Q P - V F M T D A P M N S K F N R E R  Actin1-6(sc6461)
 100  D Q P - V L L T E A P M N P K F N R E R  Actin1-7(sc16_1)
 100  D H P - V L L T E V P M N P K A N R E K  Actin1-8(sc11387)
  99  D H P - V L L T E P M F F Q E S N R E K  Actin1-9(sc11259)
 100  D H P - V L M S E P P L N P A A N R E K  Actin2-1(sc10423)
 100  D H P - V L M S E P P L N P A A N R E K  Actin2-2(sc5975)
  94  N H P - V L L T E A P R N P K M N Q E K  Actin3-1(sc16-1)
  94  N H P - V L L T E A P C N S K I N Q E K  Actin3-2(sc6461-2)
  83  D Y S - - L L L A N N F Q T K H D L Q K  actin4-1(sc6431)
  83  D Y S - - L L L A N N F Q T K H D L Q K  Actin4-2(sc5972)
 102  E C P - I L L T E P P Y A S Q S Q K V E  Actin5-1(sc8077)
 102  E C P - I L L T E P P Y A S Q S Q K V E  Actin5-2(sc11464)
 102  E C P - I L L T E P S F S S Q I Q K M E  Actin5-3(sc21_1)
 108  Q Q V N L L I I D Q V K N T K E Y K S K  Actin6-1(sc25_1)
 108  Q Q V N L L I I D Q V K N S K E Y K S K  Actin6-2(sc5925)
  99  - F P - F F F V E N G N V K K E T R N K  Actin7-1(sc11251)
  99  - F P - F F F V E N G N V K K E T R N K  Actin7-2(sc11728)
  85  D S S - I L I T S Q L N T S K N E K E K  Actin 8 (sc6461-3)
  72  G R S - V A L I Y N Y Y N N E E M Y N V  Actin9 (sc6037)
  98  D Q T - V L M T E A A G N P K K N R E K  ARP2-1(sc11395)
  98  G Q T - V L M T E A A G N P K K N R E K  ARP2-2(sc5991)
 111  E T T - F I L T E P P M N P P E N R E N  ARP3-1(sc11446)
 111  E T T - F I L T E P P M N P P E N R E N  ARP3-2(sc11319)
 103  N H P - I I L T E C F A T T D L A R M I  Actin-like protein (sc11370)

      M T Q I M F E T F N V P A F Y V A I Q A  Majority
      ------------------+-------------------+-
                        150                 160
      ------------------+-------------------+-
 121  M T Q I M F E T F N T P A M Y V A I Q A  Arabidopsis-actin(AAM65277)
 120  M T Q I M F E T F N T P A M Y V A I Q A  C.elegans-actin(CAA34718)
 120  M T Q I M F E T F N T P A M Y V A I Q A  Dictyostelium-actin(P02577)
 120  M T Q I M F E T F N T P A M Y V A I Q A  Drosophila-actin(AAF57294)
 120  M T Q I M F E T F N F P A M Y V A I Q A  Homo-actG2(CAG38753)
 119  M T Q I M F E T F N T P A M Y V A I Q A  Homo-beta-actin(AAH16045)
 119  M T Q I M F E T F N T P A M Y V A I Q A  Rattus-beta-actin(ATRTC)
 119  M T Q I M F E T F N V P A F Y V S I Q A  Saccharomyces-act1p(NP_116614)
 120  M T K T M F E T F N V P S F Y V A I Q A  Tetrahymena-actin(AAP79896)
 120  M T Q I M F E T F N V P A M Y V A I Q A  Toxoplasma-actin(AAC13766)
 119  M T Q I L F E T F N V P S F Y V A I Q A  Actin1-1(sc12_1)
 119  M T Q I M F E T F N V P S F Y V Q I Q A  Actin1-4(sc17_1)
 119  M T Q I L F E T F N V P S F Y V Q I Q A  Actin1-5(sc11308)
 119  M T Q I M F E T F N T P C L Y I S N E A  Actin1-6(sc6461)
 119  M I Q I M F E T F N V P S F Y V S I Q A  Actin1-7(sc16_1)
 119  M T Q I V F E T F N F P S F Y V A S Q A  Actin1-8(sc11387)
 118  M I Q V F F E T F K V P K F Q V H N E A  Actin1-9(sc11259)
 119  M I E I M F E K F N V P S F Y L A I Q Q  Actin2-1(sc10423)
 119  M M E I M F E K F N V P S F Y L A I Q Q  Actin2-2(sc5975)
 113  M T E I M F E N F D I P L L H I S N Q T  Actin3-1(sc16-1)
 113  M T Q I M F E N F E V P F L H I S N Q T  Actin3-2(sc6461-2)
 101  V V E I L F E S V E I P N F F T I R N A  actin4-1(sc6431)
 101  V V E I L F E S V E I P N F F T I R N A  Actin4-2(sc5972)
 121  I A K Q F F E S Y N C P A L F F A V S G  Actin5-1(sc8077)
 121  I A K Q F F E S Y N C P A L F F A V S G  Actin5-2(sc11464)
 121  I A K Q F F E N Y D C P A L F F A V S G  Actin5-3(sc21_1)
 128  L A E V F F D Y L K V Q S V L F M N S A  Actin6-1(sc25_1)
 128  L A E V F F D Y L K V Q S V L F M N S A  Actin6-2(sc5925)
 117  I I E M L F E E I D V S S V F F H R N T  Actin7-1(sc11251)
 117  I I E M L F E E I D V S S V F F H K N T  Actin7-2(sc11728)
 104  T T Q I M F E T F N I S K F I I Q I Q S  Actin 8 (sc6461-3)
  91  I A Y V L F Y K F E V A K I A F L I G N  Actin9 (sc6037)
 117  M A E I K F E K F G F A Q L N V G I Q A  ARP2-1(sc11395)
 117  M A E I K F E K F G F G Q L N V G I Q A  ARP2-2(sc5991)
 130  I A E I F F E T F N A K G L H I S V Q A  ARP3-1(sc11446)
 130  I A E I F F E T F N A K G L H I S V Q A  ARP3-2(sc11319)
 122  V L E Q M F E C Y Q V P N V M L G V D A  Actin-like protein (sc11370)

      V L S L Y A S G R T - - - - - - - - - -  Majority
      ------------------+-------------------+-
                        170                 180
      ------------------+-------------------+-
 141  V L S L Y A S G R T - - - - - - - - - -  Arabidopsis-actin(AAM65277)
 140  V L S L Y A S G R T - - - - - - - - - -  C.elegans-actin(CAA34718)
 140  V L S L Y A S G R T - - - - - - - - - -  Dictyostelium-actin(P02577)
 140  V L S L Y A S G R T - - - - - - - - - -  Drosophila-actin(AAF57294)
 140  V L S L Y A S G R T - - - - - - - - - -  Homo-actG2(CAG38753)
 139  V L S L Y A S G R T - - - - - - - - - -  Homo-beta-actin(AAH16045)
 139  V L S L Y A S G R T - - - - - - - - - -  Rattus-beta-actin(ATRTC)
 139  V L S L Y S S G R T - - - - - - - - - -  Saccharomyces-act1p(NP_116614)
 140  V L S L Y A S G R T - - - - - - - - - -  Tetrahymena-actin(AAP79896)
 140  V L S L Y S S G R T - - - - - - - - - -  Toxoplasma-actin(AAC13766)
 139  V L S L Y A S G R T - - - - - - - - - -  Actin1-1(sc12_1)
 139  V L S L Y A S G R T - - - - - - - - - -  Actin1-4(sc17_1)
 139  V L S L Y A S G R T - - - - - - - - - -  Actin1-5(sc11308)
 139  V L S L Y T S G K T - - - - - - - - - -  Actin1-6(sc6461)
 139  V L S L Y S S G R T - - - - - - - - - -  Actin1-7(sc16_1)
 139  V L S L Y A T G R V - - - - - - - - - -  Actin1-8(sc11387)
 138  A L A L Y S S G R I - - - - - - - - - -  Actin1-9(sc11259)
 139  V L A L C A S G K T - - - - - - - - - -  Actin2-1(sc10423)
 139  V L A L C A S G K T - - - - - - - - - -  Actin2-2(sc5975)
 133  V L S L Y S L G K T - - - - - - - - - -  Actin3-1(sc16-1)
 133  V L S L Y S L G K T - - - - - - - - - -  Actin3-2(sc6461-2)
 121  T L S T F S A G R S - - - - - - - - - -  actin4-1(sc6431)
 121  A L S T F S A G R S - - - - - - - - - -  Actin4-2(sc5972)
 141  V I S L F A S G K T - - - - - - - - - -  Actin5-1(sc8077)
 141  V I S L F A S G K T - - - - - - - - - -  Actin5-2(sc11464)
 141  I V S L F A S G K T - - - - - - - - - -  Actin5-3(sc21_1)
 148  T L S L F S T G L V - - - - - - - - - -  Actin6-1(sc25_1)
 148  S L S L F S T G L V - - - - - - - - - -  Actin6-2(sc5925)
 137  M L A Q Y I V G K E - - - - - - - - - -  Actin7-1(sc11251)
 137  M L A Q Y I V G K D - - - - - - - - - -  Actin7-2(sc11728)
 124  I L S L F S S G K T - - - - - - - - - -  Actin 8 (sc6461-3)
 111  V L P L Y M T G H Y - - - - - - - - - -  Actin9 (sc6037)
 137  L L P L F A E G L R - - - - - - - - - -  ARP2-1(sc11395)
 137  L L P L F A E G L R - - - - - - - - - -  ARP2-2(sc5991)
 150  V L S L F S S A F A P V N E Y Q K T A G  ARP3-1(sc11446)
 150  V L S L F S S A F A P V N D Y Q K T A G  ARP3-2(sc11319)
 142  L F S V F Q D D L E A Y L K - - - - - -  Actin-like protein (sc11370)

      - T G L V L D S G D G V T H T V P I Y E  Majority
      ------------------+-------------------+-
                        190                 200
      ------------------+-------------------+-
 151  - T G I V L D S G D G V S H T V P I Y E  Arabidopsis-actin(AAM65277)
 150  - T G I V L D S G D G V T H T V P I Y E  C.elegans-actin(CAA34718)
 150  - T G I V M D S G D G V S H T V P I Y E  Dictyostelium-actin(P02577)
 150  - T G I V L D S G D G V S H T V P I Y E  Drosophila-actin(AAF57294)
 150  - T G I V L D S G D G V T H N V P I Y E  Homo-actG2(CAG38753)
 149  - T G I V M D S G D G V T H T V P I Y E  Homo-beta-actin(AAH16045)
 149  - T G I V M D S G D G V T H T V P I Y E  Rattus-beta-actin(ATRTC)
 149  - T G I V L D S G D G V T H V V P I Y A  Saccharomyces-act1p(NP_116614)
 150  - T G I V V D S G D G V T H T V P I Y E  Tetrahymena-actin(AAP79896)
 150  - T G I V L D S G D G V S H T V P I Y E  Toxoplasma-actin(AAC13766)
 149  - T G I V V D S G D G V S H T V P I Y E  Actin1-1(sc12_1)
 149  - T G I V V D S G D G V T H T V P I F E  Actin1-4(sc17_1)
 149  - T G V V V D S G D G V T H T V P I F E  Actin1-5(sc11308)
 149  - I G L V V D S G E G V T H C V P V F E  Actin1-6(sc6461)
 149  - T G L V V D S G D G V T H C V P I F E  Actin1-7(sc16_1)
 149  - T G I V L D S G F G A S Y S I P I Y E  Actin1-8(sc11387)
 148  - T G F V V S C G E S C T Y T I P I Y E  Actin1-9(sc11259)
 149  - T G L V V D S G D A V T E T V P I Y E  Actin2-1(sc10423)
 149  - T G L V V D S G D A V T E T V P I Y E  Actin2-2(sc5975)
 143  - S G V I L D S G E G M T H C V P I Y E  Actin3-1(sc16-1)
 143  - T G V I L D S G E G A T Y C V P I Y E  Actin3-2(sc6461-2)
 131  - T A L I L D I G A Y S T T A S A V H D  actin4-1(sc6431)
 131  - T A L I L D I G A Y S T T A S A V H D  Actin4-2(sc5972)
 151  - T G V I L D V G D T V S Q S I P I Y D  Actin5-1(sc8077)
 151  - T G V I L D V G D T V S Q S I P I Y D  Actin5-2(sc11464)
 151  - T G V I L D V G D T V S Q S I P I Y D  Actin5-3(sc21_1)
 158  - S G L S I E L G H A V N T V V P I Y Q  Actin6-1(sc25_1)
 158  - S G L S I E L G H A V N T I V P I Y Q  Actin6-2(sc5925)
 147  - N V L V V D C G A S H T T I T P I L D  Actin7-1(sc11251)
 147  - N V L V V D C G A S H T T I T P I L D  Actin7-2(sc11728)
 134  - T G F V V D S G N D T T Y F V P I Y E  Actin 8 (sc6461-3)
 121  - S G L V I D L G Y N A S T V S A V Y D  Actin9 (sc6037)
 147  - T A L L L D A G D G V T H C M P V Y D  ARP2-1(sc11395)
 147  - T A L L L D A G D G V T H C M P V Y D  ARP2-2(sc5991)
 170  L T G M V L D S G D G V T H C I P V S D  ARP3-1(sc11446)
 170  L T G M V L D S G D G V T H C I P V A D  ARP3-2(sc11319)
 156  Q T Q L I V H L G D Q T V H V V P I V N  Actin-like protein (sc11370)

      G Y A L P H A I L R I D L A G R D L T D  Majority
      ------------------+-------------------+-
                        210                 220
      ------------------+-------------------+-
 170  G Y A L P H A I L R L D L A G R D L T D  Arabidopsis-actin(AAM65277)
 169  G Y A L P H A I L R L D L A G R D L T D  C.elegans-actin(CAA34718)
 169  G Y A L P H A I L R L D L A G R D L T D  Dictyostelium-actin(P02577)
 169  G Y A L P H A I L R L D L A G R D L T D  Drosophila-actin(AAF57294)
 169  G Y A L P H A I M R L D L A G R D L T D  Homo-actG2(CAG38753)
 168  G Y A L P H A I L R L D L A G R D L T D  Homo-beta-actin(AAH16045)
 168  G Y A L P H A I L R L D L A G R D L T D  Rattus-beta-actin(ATRTC)
 168  G F S L P H A I L R I D L A G R D L T D  Saccharomyces-act1p(NP_116614)
 169  G Y A L P H A I L R I D L A G R D L T E  Tetrahymena-actin(AAP79896)
 169  G Y A L P H A I M R L D L A G R D L T E  Toxoplasma-actin(AAC13766)
 168  G Y A L P H A V L R I D L A G R A C T Q  Actin1-1(sc12_1)
 168  G Y S L P H A I Q R I D L A G R A C T Q  Actin1-4(sc17_1)
 168  G Y S L P H A I Q R I D L A G R A C T Q  Actin1-5(sc11308)
 168  G H Q I P Q A I T K I N L A G R L C T D  Actin1-6(sc6461)
 168  G Y Q M P H A I Q R I D L A G R A C T D  Actin1-7(sc16_1)
 168  G Y Y F S H A A L R I Y I A G S T C T E  Actin1-8(sc11387)
 167  G K V L S Y A A L R I C L G G N A C T E  Actin1-9(sc11259)
 168  G F A L S H A V M K I H L A G R D L T D  Actin2-1(sc10423)
 168  G F A L S H A V M K I H L A G R D L T D  Actin2-2(sc5975)
 162  G F Q L R H Q L S R L D V A G Y A C T N  Actin3-1(sc16-1)
 162  G F Q L R Q Q L S K L D I A G S N C T N  Actin3-2(sc6461-2)
 150  G Y T L L K T Q I Q A P I G G E I L N E  actin4-1(sc6431)
 150  G Y T L L K T Q I Q A P I G G E I L N D  Actin4-2(sc5972)
 170  G F Y I Q H S A Q R V D L A G R D V T E  Actin5-1(sc8077)
 170  G F Y I Q H S A Q R V D L A G R D V T E  Actin5-2(sc11464)
 170  G F Y I Q H S A Q R V D L A G R D V T D  Actin5-3(sc21_1)
 177  G F P I M H A L E F S H I S G A E I T Q  Actin6-1(sc25_1)
 177  G F P I M H A L E F S H I S G A E I T Q  Actin6-2(sc5925)
 166  G N V I E K G I L R G D I G G E Y L T N  Actin7-1(sc11251)
 166  G N V I E K G V F R G D I G G E Y I T N  Actin7-2(sc11728)
 153  G Y K L D I K D N F C N I A G K S C S T  Actin 8 (sc6461-3)
 140  G Y S L L H Q T G Y I G E G G R E A A K  Actin9 (sc6037)
 166  G F C L N Q G A Q R M N I A G R H V T D  ARP2-1(sc11395)
 166  G F C L N Q G A Q R M N I A G R H V T D  ARP2-2(sc5991)
 190  G Y V I G S C I K H I P L A G R D I T Q  ARP3-1(sc11446)
 190  G Y V I G S C I K H I P L A G R D I T Q  ARP3-2(sc11319)
 176  G Q V I Y S N I K R L N L G G L N S L K  Actin-like protein (sc11370)

      Y L M K I L T E R G Y S F T T T - - - -  Majority
      ------------------+-------------------+-
                        230                 240
      ------------------+-------------------+-
 190  Y L M K I L T E R G Y S F T T S - - - -  Arabidopsis-actin(AAM65277)
 189  Y L M K I L T E R G Y S F T T T - - - -  C.elegans-actin(CAA34718)
 189  Y M M K I L T E R G Y S F T T T - - - -  Dictyostelium-actin(P02577)
 189  Y L M K I L T E R G Y S F T T T - - - -  Drosophila-actin(AAF57294)
 189  Y L M K I L T E R G Y S F V T T - - - -  Homo-actG2(CAG38753)
 188  Y L M K I L T E R G Y S F T T T - - - -  Homo-beta-actin(AAH16045)
 188  Y L M K I L T E R G Y S F T T T - - - -  Rattus-beta-actin(ATRTC)
 188  Y L M K I L S E R G Y S F S T T - - - -  Saccharomyces-act1p(NP_116614)
 189  Y C M K L L Y E I G L N F S S T - - - -  Tetrahymena-actin(AAP79896)
 189  Y M M K I L H E R G Y G F T T S - - - -  Toxoplasma-actin(AAC13766)
 188  Y L V N I L N E L G V S F T S S - - - -  Actin1-1(sc12_1)
 188  Y L V N I L N E L G I S F T S S - - - -  Actin1-4(sc17_1)
 188  Y L V N I L N E L G I S F T S S - - - -  Actin1-5(sc11308)
 188  Y L T Q I L Q E L G Y S L T E P - - - -  Actin1-6(sc6461)
 188  Y L S K I L N E L G Y S F T S S - - - -  Actin1-7(sc16_1)
 188  Y L G Y I L S E L G V R F T S S - - - -  Actin1-8(sc11387)
 187  Y F V R I L T E L G L S F E S S - - - -  Actin1-9(sc11259)
 188  Y L I K L M A E Q G K E F S N Q K - - -  Actin2-1(sc10423)
 188  Y L I K L M A E Q G K E F S N Q K - - -  Actin2-2(sc5975)
 182  Y M S Q L L K D Q F L R M Y T P - - - -  Actin3-1(sc16-1)
 182  Y M S Q T L K E E F L K I Y T P - - - -  Actin3-2(sc6461-2)
 170  P F R Q F V V G E Y N Q F K K T - - - -  actin4-1(sc6431)
 170  P F R Q F V V G E Y N Q F K K T - - - -  Actin4-2(sc5972)
 190  N L N N L L R R A G Y T F T T T - - - -  Actin5-1(sc8077)
 190  N L N N L L R R A G Y T F T T T - - - -  Actin5-2(sc11464)
 190  N L N N L L R R S G Y I F T K S - - - -  Actin5-3(sc21_1)
 197  C L E N D L K T Y E I S L D K F S - - -  Actin6-1(sc25_1)
 197  C L E N D L R C Y E T L I D K F S - - -  Actin6-2(sc5925)
 186  K L Y E V W K Q Q G L P F S R F K N - -  Actin7-1(sc11251)
 186  K L Y D I W K Q Q G L A F S R F K N - -  Actin7-2(sc11728)
 173  Y L N H L I T Q S N Q K R V G N - - - -  Actin 8 (sc6461-3)
 160  R V Q M L L P D Y Q W E Q L E D - - - -  Actin9 (sc6037)
 186  Q L V K L L F Q R G Y A F N S S - - - -  ARP2-1(sc11395)
 186  Q L V K L L F Q R G Y A F N S S - - - -  ARP2-2(sc5991)
 210  F I Q N L L K E R G E N I P A E - - - -  ARP3-1(sc11446)
 210  F I Q N L L K E R G E N I P A E - - - -  ARP3-2(sc11319)
 196  Y F Y Q T I Q L R H P H L K F T Y P Q I  Actin-like protein (sc11370)

      - - - - - - - - - - - - - - - - - - - -  Majority
      ------------------+-------------------+-
                        250                 260
      ------------------+-------------------+-
 206  - - - - - - - - - - - - - - - - - - - -  Arabidopsis-actin(AAM65277)
 205  - - - - - - - - - - - - - - - - - - - -  C.elegans-actin(CAA34718)
 205  - - - - - - - - - - - - - - - - - - - -  Dictyostelium-actin(P02577)
 205  - - - - - - - - - - - - - - - - - - - -  Drosophila-actin(AAF57294)
 205  - - - - - - - - - - - - - - - - - - - -  Homo-actG2(CAG38753)
 204  - - - - - - - - - - - - - - - - - - - -  Homo-beta-actin(AAH16045)
 204  - - - - - - - - - - - - - - - - - - - -  Rattus-beta-actin(ATRTC)
 204  - - - - - - - - - - - - - - - - - - - -  Saccharomyces-act1p(NP_116614)
 205  - - - - - - - - - - - - - - - - - - - -  Tetrahymena-actin(AAP79896)
 205  - - - - - - - - - - - - - - - - - - - -  Toxoplasma-actin(AAC13766)
 204  - - - - - - - - - - - - - - - - - - - -  Actin1-1(sc12_1)
 204  - - - - - - - - - - - - - - - - - - - -  Actin1-4(sc17_1)
 204  - - - - - - - - - - - - - - - - - - - -  Actin1-5(sc11308)
 204  - - - - - - - - - - - - - - - - - - - -  Actin1-6(sc6461)
 204  - - - - - - - - - - - - - - - - - - - -  Actin1-7(sc16_1)
 204  - - - - - - - - - - - - - - - - - - - -  Actin1-8(sc11387)
 203  - - - - - - - - - - - - - - - - - - - -  Actin1-9(sc11259)
 205  - - - - - - - - - - - - - - - - - - - -  Actin2-1(sc10423)
 205  - - - - - - - - - - - - - - - - - - - -  Actin2-2(sc5975)
 198  - - - - - - - - - - - - - - - - - - - -  Actin3-1(sc16-1)
 198  - - - - - - - - - - - - - - - - - - - -  Actin3-2(sc6461-2)
 186  - - - - - - - - - - - - - - - - - - - -  actin4-1(sc6431)
 186  - - - - - - - - - - - - - - - - - - - -  Actin4-2(sc5972)
 206  - - - - - - - - - - - - - - - - - - - -  Actin5-1(sc8077)
 206  - - - - - - - - - - - - - - - - - - - -  Actin5-2(sc11464)
 206  - - - - - - - - - - - - - - - - - - - -  Actin5-3(sc21_1)
 214  - - - - - - - - - - - - - - - - - - - -  Actin6-1(sc25_1)
 214  - - - - - - - - - - - - - - - - - - - -  Actin6-2(sc5925)
 204  - - - - - - - - - - - - - - - - - - - -  Actin7-1(sc11251)
 204  - - - - - - - - - - - - - - - - - - - -  Actin7-2(sc11728)
 189  - - - - - - - - - - - - - - - - - - - -  Actin 8 (sc6461-3)
 176  - - - - - - - - - - - - - - - - - - - -  Actin9 (sc6037)
 202  - - - - - - - - - - - - - - - - - - - -  ARP2-1(sc11395)
 202  - - - - - - - - - - - - - - - - - - - -  ARP2-2(sc5991)
 226  - - - - - - - - - - - - - - - - - - - -  ARP3-1(sc11446)
 226  - - - - - - - - - - - - - - - - - - - -  ARP3-2(sc11319)
 216  D Y W H K Q Y T S V A I D Y Q L Q L R Y  Actin-like protein (sc11370)

      - - - - - - - - - - - - - - - - - - - -  Majority
      ------------------+-------------------+-
                        270                 280
      ------------------+-------------------+-
 206  - - - - - - - - - - - - - - - - - - - -  Arabidopsis-actin(AAM65277)
 205  - - - - - - - - - - - - - - - - - - - -  C.elegans-actin(CAA34718)
 205  - - - - - - - - - - - - - - - - - - - -  Dictyostelium-actin(P02577)
 205  - - - - - - - - - - - - - - - - - - - -  Drosophila-actin(AAF57294)
 205  - - - - - - - - - - - - - - - - - - - -  Homo-actG2(CAG38753)
 204  - - - - - - - - - - - - - - - - - - - -  Homo-beta-actin(AAH16045)
 204  - - - - - - - - - - - - - - - - - - - -  Rattus-beta-actin(ATRTC)
 204  - - - - - - - - - - - - - - - - - - - -  Saccharomyces-act1p(NP_116614)
 205  - - - - - - - - - - - - - - - - - - - -  Tetrahymena-actin(AAP79896)
 205  - - - - - - - - - - - - - - - - - - - -  Toxoplasma-actin(AAC13766)
 204  - - - - - - - - - - - - - - - - - - - -  Actin1-1(sc12_1)
 204  - - - - - - - - - - - - - - - - - - - -  Actin1-4(sc17_1)
 204  - - - - - - - - - - - - - - - - - - - -  Actin1-5(sc11308)
 204  - - - - - - - - - - - - - - - - - - - -  Actin1-6(sc6461)
 204  - - - - - - - - - - - - - - - - - - - -  Actin1-7(sc16_1)
 204  - - - - - - - - - - - - - - - - - - - -  Actin1-8(sc11387)
 203  - - - - - - - - - - - - - - - - - - - -  Actin1-9(sc11259)
 205  - - - - - - - - - - - - - - - - - - - -  Actin2-1(sc10423)
 205  - - - - - - - - - - - - - - - - - - - -  Actin2-2(sc5975)
 198  - - - - - - - - - - - - - - - - - - - -  Actin3-1(sc16-1)
 198  - - - - - - - - - - - - - - - - - - - -  Actin3-2(sc6461-2)
 186  - - - - - - - - - - - - - - - - - - - -  actin4-1(sc6431)
 186  - - - - - - - - - - - - - - - - - - - -  Actin4-2(sc5972)
 206  - - - - - - - - - - - - - - - - - - - -  Actin5-1(sc8077)
 206  - - - - - - - - - - - - - - - - - - - -  Actin5-2(sc11464)
 206  - - - - - - - - - - - - - - - - - - - -  Actin5-3(sc21_1)
 214  - - - - - - - - - - - - - - - - - - - -  Actin6-1(sc25_1)
 214  - - - - - - - - - - - - - - - - - - - -  Actin6-2(sc5925)
 204  - - - - - - - - - - - - - - - - - - - -  Actin7-1(sc11251)
 204  - - - - - - - - - - - - - - - - - - - -  Actin7-2(sc11728)
 189  - - - - - - - - - - - - - - - - - - - -  Actin 8 (sc6461-3)
 176  - - - - - - - - - - - - - - - - - - - -  Actin9 (sc6037)
 202  - - - - - - - - - - - - - - - - - - - -  ARP2-1(sc11395)
 202  - - - - - - - - - - - - - - - - - - - -  ARP2-2(sc5991)
 226  - - - - - - - - - - - - - - - - - - - -  ARP3-1(sc11446)
 226  - - - - - - - - - - - - - - - - - - - -  ARP3-2(sc11319)
 236  F Q G P Q Q Y Y G Y R D Q I S E Q N R F  Actin-like protein (sc11370)

      - - - - - - - - - - - - - - - - - - - -  Majority
      ------------------+-------------------+-
                        290                 300
      ------------------+-------------------+-
 206  - - - - - - - - - - - - - - - - - - - -  Arabidopsis-actin(AAM65277)
 205  - - - - - - - - - - - - - - - - - - - -  C.elegans-actin(CAA34718)
 205  - - - - - - - - - - - - - - - - - - - -  Dictyostelium-actin(P02577)
 205  - - - - - - - - - - - - - - - - - - - -  Drosophila-actin(AAF57294)
 205  - - - - - - - - - - - - - - - - - - - -  Homo-actG2(CAG38753)
 204  - - - - - - - - - - - - - - - - - - - -  Homo-beta-actin(AAH16045)
 204  - - - - - - - - - - - - - - - - - - - -  Rattus-beta-actin(ATRTC)
 204  - - - - - - - - - - - - - - - - - - - -  Saccharomyces-act1p(NP_116614)
 205  - - - - - - - - - - - - - - - - - - - -  Tetrahymena-actin(AAP79896)
 205  - - - - - - - - - - - - - - - - - - - -  Toxoplasma-actin(AAC13766)
 204  - - - - - - - - - - - - - - - - - - - -  Actin1-1(sc12_1)
 204  - - - - - - - - - - - - - - - - - - - -  Actin1-4(sc17_1)
 204  - - - - - - - - - - - - - - - - - - - -  Actin1-5(sc11308)
 204  - - - - - - - - - - - - - - - - - - - -  Actin1-6(sc6461)
 204  - - - - - - - - - - - - - - - - - - - -  Actin1-7(sc16_1)
 204  - - - - - - - - - - - - - - - - - - - -  Actin1-8(sc11387)
 203  - - - - - - - - - - - - - - - - - - - -  Actin1-9(sc11259)
 205  - - - - - - - - - - - - - - - - - - - -  Actin2-1(sc10423)
 205  - - - - - - - - - - - - - - - - - - - -  Actin2-2(sc5975)
 198  - - - - - - - - - - - - - - - - - - - -  Actin3-1(sc16-1)
 198  - - - - - - - - - - - - - - - - - - - -  Actin3-2(sc6461-2)
 186  - - - - - - - - - - - - - - - - - - - -  actin4-1(sc6431)
 186  - - - - - - - - - - - - - - - - - - - -  Actin4-2(sc5972)
 206  - - - - - - - - - - - - - - - - - - - -  Actin5-1(sc8077)
 206  - - - - - - - - - - - - - - - - - - - -  Actin5-2(sc11464)
 206  - - - - - - - - - - - - - - - - - - - -  Actin5-3(sc21_1)
 214  - - - - - - - - - - - - - - - - - - - -  Actin6-1(sc25_1)
 214  - - - - - - - - - - - - - - - - - - - -  Actin6-2(sc5925)
 204  - - - - - - - - - - - - - - - - - - - -  Actin7-1(sc11251)
 204  - - - - - - - - - - - - - - - - - - - -  Actin7-2(sc11728)
 189  - - - - - - - - - - - - - - - - - - - -  Actin 8 (sc6461-3)
 176  - - - - - - - - - - - - - - - - - - - -  Actin9 (sc6037)
 202  - - - - - - - - - - - - - - - - - - - -  ARP2-1(sc11395)
 202  - - - - - - - - - - - - - - - - - - - -  ARP2-2(sc5991)
 226  - - - - - - - - - - - - - - - - - - - -  ARP3-1(sc11446)
 226  - - - - - - - - - - - - - - - - - - - -  ARP3-2(sc11319)
 256  H D D Q L Q F L D P I Y I D I P I V Q K  Actin-like protein (sc11370)

      - - - - - - - - - - - - - - - - - - - -  Majority
      ------------------+-------------------+-
                        310                 320
      ------------------+-------------------+-
 206  - - - - - - - - - - - - - - - - - - - -  Arabidopsis-actin(AAM65277)
 205  - - - - - - - - - - - - - - - - - - - -  C.elegans-actin(CAA34718)
 205  - - - - - - - - - - - - - - - - - - - -  Dictyostelium-actin(P02577)
 205  - - - - - - - - - - - - - - - - - - - -  Drosophila-actin(AAF57294)
 205  - - - - - - - - - - - - - - - - - - - -  Homo-actG2(CAG38753)
 204  - - - - - - - - - - - - - - - - - - - -  Homo-beta-actin(AAH16045)
 204  - - - - - - - - - - - - - - - - - - - -  Rattus-beta-actin(ATRTC)
 204  - - - - - - - - - - - - - - - - - - - -  Saccharomyces-act1p(NP_116614)
 205  - - - - - - - - - - - - - - - - - - - -  Tetrahymena-actin(AAP79896)
 205  - - - - - - - - - - - - - - - - - - - -  Toxoplasma-actin(AAC13766)
 204  - - - - - - - - - - - - - - - - - - - -  Actin1-1(sc12_1)
 204  - - - - - - - - - - - - - - - - - - - -  Actin1-4(sc17_1)
 204  - - - - - - - - - - - - - - - - - - - -  Actin1-5(sc11308)
 204  - - - - - - - - - - - - - - - - - - - -  Actin1-6(sc6461)
 204  - - - - - - - - - - - - - - - - - - - -  Actin1-7(sc16_1)
 204  - - - - - - - - - - - - - - - - - - - -  Actin1-8(sc11387)
 203  - - - - - - - - - - - - - - - - - - - -  Actin1-9(sc11259)
 205  - - - - - - - - - - - - - - - - - - - -  Actin2-1(sc10423)
 205  - - - - - - - - - - - - - - - - - - - -  Actin2-2(sc5975)
 198  - - - - - - - - - - - - - - - - - - - -  Actin3-1(sc16-1)
 198  - - - - - - - - - - - - - - - - - - - -  Actin3-2(sc6461-2)
 186  - - - - - - - - - - - - - - - - - - - -  actin4-1(sc6431)
 186  - - - - - - - - - - - - - - - - - - - -  Actin4-2(sc5972)
 206  - - - - - - - - - - - - - - - - - - - -  Actin5-1(sc8077)
 206  - - - - - - - - - - - - - - - - - - - -  Actin5-2(sc11464)
 206  - - - - - - - - - - - - - - - - - - - -  Actin5-3(sc21_1)
 214  - - - - - - - - - - - - - - - - - - - -  Actin6-1(sc25_1)
 214  - - - - - - - - - - - - - - - - - - - -  Actin6-2(sc5925)
 204  - - - - - - - - - - - - - - - - - - - -  Actin7-1(sc11251)
 204  - - - - - - - - - - - - - - - - - - - -  Actin7-2(sc11728)
 189  - - - - - - - - - - - - - - - - - - - -  Actin 8 (sc6461-3)
 176  - - - - - - - - - - - - - - - - - - - -  Actin9 (sc6037)
 202  - - - - - - - - - - - - - - - - - - - -  ARP2-1(sc11395)
 202  - - - - - - - - - - - - - - - - - - - -  ARP2-2(sc5991)
 226  - - - - - - - - - - - - - - - - - - - -  ARP3-1(sc11446)
 226  - - - - - - - - - - - - - - - - - - - -  ARP3-2(sc11319)
 276  I V S A E D L K R K D E N R Q R M K V R  Actin-like protein (sc11370)

      - - - - - - - - - - - - - - - - - - - -  Majority
      ------------------+-------------------+-
                        330                 340
      ------------------+-------------------+-
 206  - - - - - - - - - - - - - - - - - - - -  Arabidopsis-actin(AAM65277)
 205  - - - - - - - - - - - - - - - - - - - -  C.elegans-actin(CAA34718)
 205  - - - - - - - - - - - - - - - - - - - -  Dictyostelium-actin(P02577)
 205  - - - - - - - - - - - - - - - - - - - -  Drosophila-actin(AAF57294)
 205  - - - - - - - - - - - - - - - - - - - -  Homo-actG2(CAG38753)
 204  - - - - - - - - - - - - - - - - - - - -  Homo-beta-actin(AAH16045)
 204  - - - - - - - - - - - - - - - - - - - -  Rattus-beta-actin(ATRTC)
 204  - - - - - - - - - - - - - - - - - - - -  Saccharomyces-act1p(NP_116614)
 205  - - - - - - - - - - - - - - - - - - - -  Tetrahymena-actin(AAP79896)
 205  - - - - - - - - - - - - - - - - - - - -  Toxoplasma-actin(AAC13766)
 204  - - - - - - - - - - - - - - - - - - - -  Actin1-1(sc12_1)
 204  - - - - - - - - - - - - - - - - - - - -  Actin1-4(sc17_1)
 204  - - - - - - - - - - - - - - - - - - - -  Actin1-5(sc11308)
 204  - - - - - - - - - - - - - - - - - - - -  Actin1-6(sc6461)
 204  - - - - - - - - - - - - - - - - - - - -  Actin1-7(sc16_1)
 204  - - - - - - - - - - - - - - - - - - - -  Actin1-8(sc11387)
 203  - - - - - - - - - - - - - - - - - - - -  Actin1-9(sc11259)
 205  - - - - - - - - - - - - - - - - - - - -  Actin2-1(sc10423)
 205  - - - - - - - - - - - - - - - - - - - -  Actin2-2(sc5975)
 198  - - - - - - - - - - - - - - - - - - - -  Actin3-1(sc16-1)
 198  - - - - - - - - - - - - - - - - - - - -  Actin3-2(sc6461-2)
 186  - - - - - - - - - - - - - - - - - - - -  actin4-1(sc6431)
 186  - - - - - - - - - - - - - - - - - - - -  Actin4-2(sc5972)
 206  - - - - - - - - - - - - - - - - - - - -  Actin5-1(sc8077)
 206  - - - - - - - - - - - - - - - - - - - -  Actin5-2(sc11464)
 206  - - - - - - - - - - - - - - - - - - - -  Actin5-3(sc21_1)
 214  - - - - - - - - - - - - - - - - - - - -  Actin6-1(sc25_1)
 214  - - - - - - - - - - - - - - - - - - - -  Actin6-2(sc5925)
 204  - - - - - - - - - - - - - - - - - - - -  Actin7-1(sc11251)
 204  - - - - - - - - - - - - - - - - - - - -  Actin7-2(sc11728)
 189  - - - - - - - - - - - - - - - - - - - -  Actin 8 (sc6461-3)
 176  - - - - - - - - - - - - - - - - - - - -  Actin9 (sc6037)
 202  - - - - - - - - - - - - - - - - - - - -  ARP2-1(sc11395)
 202  - - - - - - - - - - - - - - - - - - - -  ARP2-2(sc5991)
 226  - - - - - - - - - - - - - - - - - - - -  ARP3-1(sc11446)
 226  - - - - - - - - - - - - - - - - - - - -  ARP3-2(sc11319)
 296  L Q E S I Q Q S R I N K K S Q L E Q Q L  Actin-like protein (sc11370)

      - - - - - - - - - - - - - - - - - - - -  Majority
      ------------------+-------------------+-
                        350                 360
      ------------------+-------------------+-
 206  - - - - - - - - - - - - - - - - - - - -  Arabidopsis-actin(AAM65277)
 205  - - - - - - - - - - - - - - - - - - - -  C.elegans-actin(CAA34718)
 205  - - - - - - - - - - - - - - - - - - - -  Dictyostelium-actin(P02577)
 205  - - - - - - - - - - - - - - - - - - - -  Drosophila-actin(AAF57294)
 205  - - - - - - - - - - - - - - - - - - - -  Homo-actG2(CAG38753)
 204  - - - - - - - - - - - - - - - - - - - -  Homo-beta-actin(AAH16045)
 204  - - - - - - - - - - - - - - - - - - - -  Rattus-beta-actin(ATRTC)
 204  - - - - - - - - - - - - - - - - - - - -  Saccharomyces-act1p(NP_116614)
 205  - - - - - - - - - - - - - - - - - - - -  Tetrahymena-actin(AAP79896)
 205  - - - - - - - - - - - - - - - - - - - -  Toxoplasma-actin(AAC13766)
 204  - - - - - - - - - - - - - - - - - - - -  Actin1-1(sc12_1)
 204  - - - - - - - - - - - - - - - - - - - -  Actin1-4(sc17_1)
 204  - - - - - - - - - - - - - - - - - - - -  Actin1-5(sc11308)
 204  - - - - - - - - - - - - - - - - - - - -  Actin1-6(sc6461)
 204  - - - - - - - - - - - - - - - - - - - -  Actin1-7(sc16_1)
 204  - - - - - - - - - - - - - - - - - - - -  Actin1-8(sc11387)
 203  - - - - - - - - - - - - - - - - - - - -  Actin1-9(sc11259)
 205  - - - - - - - - - - - - - - - - - - - -  Actin2-1(sc10423)
 205  - - - - - - - - - - - - - - - - - - - -  Actin2-2(sc5975)
 198  - - - - - - - - - - - - - - - - - - - -  Actin3-1(sc16-1)
 198  - - - - - - - - - - - - - - - - - - - -  Actin3-2(sc6461-2)
 186  - - - - - - - - - - - - - - - - - - - -  actin4-1(sc6431)
 186  - - - - - - - - - - - - - - - - - - - -  Actin4-2(sc5972)
 206  - - - - - - - - - - - - - - - - - - - -  Actin5-1(sc8077)
 206  - - - - - - - - - - - - - - - - - - - -  Actin5-2(sc11464)
 206  - - - - - - - - - - - - - - - - - - - -  Actin5-3(sc21_1)
 214  - - - - - - - - - - - - - - - - - - - -  Actin6-1(sc25_1)
 214  - - - - - - - - - - - - - - - - - - - -  Actin6-2(sc5925)
 204  - - - - - - - - - - - - - - - - - - - -  Actin7-1(sc11251)
 204  - - - - - - - - - - - - - - - - - - - -  Actin7-2(sc11728)
 189  - - - - - - - - - - - - - - - - - - - -  Actin 8 (sc6461-3)
 176  - - - - - - - - - - - - - - - - - - - -  Actin9 (sc6037)
 202  - - - - - - - - - - - - - - - - - - - -  ARP2-1(sc11395)
 202  - - - - - - - - - - - - - - - - - - - -  ARP2-2(sc5991)
 226  - - - - - - - - - - - - - - - - - - - -  ARP3-1(sc11446)
 226  - - - - - - - - - - - - - - - - - - - -  ARP3-2(sc11319)
 316  V A L Q Q E L E A D L N N E E L K K K I  Actin-like protein (sc11370)

      - - - - - - - - - - - - - - - - - - - -  Majority
      ------------------+-------------------+-
                        370                 380
      ------------------+-------------------+-
 206  - - - - - - - - - - - - - - - - - - - -  Arabidopsis-actin(AAM65277)
 205  - - - - - - - - - - - - - - - - - - - -  C.elegans-actin(CAA34718)
 205  - - - - - - - - - - - - - - - - - - - -  Dictyostelium-actin(P02577)
 205  - - - - - - - - - - - - - - - - - - - -  Drosophila-actin(AAF57294)
 205  - - - - - - - - - - - - - - - - - - - -  Homo-actG2(CAG38753)
 204  - - - - - - - - - - - - - - - - - - - -  Homo-beta-actin(AAH16045)
 204  - - - - - - - - - - - - - - - - - - - -  Rattus-beta-actin(ATRTC)
 204  - - - - - - - - - - - - - - - - - - - -  Saccharomyces-act1p(NP_116614)
 205  - - - - - - - - - - - - - - - - - - - -  Tetrahymena-actin(AAP79896)
 205  - - - - - - - - - - - - - - - - - - - -  Toxoplasma-actin(AAC13766)
 204  - - - - - - - - - - - - - - - - - - - -  Actin1-1(sc12_1)
 204  - - - - - - - - - - - - - - - - - - - -  Actin1-4(sc17_1)
 204  - - - - - - - - - - - - - - - - - - - -  Actin1-5(sc11308)
 204  - - - - - - - - - - - - - - - - - - - -  Actin1-6(sc6461)
 204  - - - - - - - - - - - - - - - - - - - -  Actin1-7(sc16_1)
 204  - - - - - - - - - - - - - - - - - - - -  Actin1-8(sc11387)
 203  - - - - - - - - - - - - - - - - - - - -  Actin1-9(sc11259)
 205  - - - - - - - - - - - - - - - - - - - -  Actin2-1(sc10423)
 205  - - - - - - - - - - - - - - - - - - - -  Actin2-2(sc5975)
 198  - - - - - - - - - - - - - - - - - - - -  Actin3-1(sc16-1)
 198  - - - - - - - - - - - - - - - - - - - -  Actin3-2(sc6461-2)
 186  - - - - - - - - - - - - - - - - - - - -  actin4-1(sc6431)
 186  - - - - - - - - - - - - - - - - - - - -  Actin4-2(sc5972)
 206  - - - - - - - - - - - - - - - - - - - -  Actin5-1(sc8077)
 206  - - - - - - - - - - - - - - - - - - - -  Actin5-2(sc11464)
 206  - - - - - - - - - - - - - - - - - - - -  Actin5-3(sc21_1)
 214  - - - - - - - - - - - - - - - - - - - -  Actin6-1(sc25_1)
 214  - - - - - - - - - - - - - - - - - - - -  Actin6-2(sc5925)
 204  - - - - - - - - - - - - - - - - - - - -  Actin7-1(sc11251)
 204  - - - - - - - - - - - - - - - - - - - -  Actin7-2(sc11728)
 189  - - - - - - - - - - - - - - - - - - - -  Actin 8 (sc6461-3)
 176  - - - - - - - - - - - - - - - - - - - -  Actin9 (sc6037)
 202  - - - - - - - - - - - - - - - - - - - -  ARP2-1(sc11395)
 202  - - - - - - - - - - - - - - - - - - - -  ARP2-2(sc5991)
 226  - - - - - - - - - - - - - - - - - - - -  ARP3-1(sc11446)
 226  - - - - - - - - - - - - - - - - - - - -  ARP3-2(sc11319)
 336  T T L Q V K L G L A P K E A L D E L K Y  Actin-like protein (sc11370)

      - - - - - - - - - - - - - - - - - - - -  Majority
      ------------------+-------------------+-
                        390                 400
      ------------------+-------------------+-
 206  - - - - - - - - - - - - - - - - - - - -  Arabidopsis-actin(AAM65277)
 205  - - - - - - - - - - - - - - - - - - - -  C.elegans-actin(CAA34718)
 205  - - - - - - - - - - - - - - - - - - - -  Dictyostelium-actin(P02577)
 205  - - - - - - - - - - - - - - - - - - - -  Drosophila-actin(AAF57294)
 205  - - - - - - - - - - - - - - - - - - - -  Homo-actG2(CAG38753)
 204  - - - - - - - - - - - - - - - - - - - -  Homo-beta-actin(AAH16045)
 204  - - - - - - - - - - - - - - - - - - - -  Rattus-beta-actin(ATRTC)
 204  - - - - - - - - - - - - - - - - - - - -  Saccharomyces-act1p(NP_116614)
 205  - - - - - - - - - - - - - - - - - - - -  Tetrahymena-actin(AAP79896)
 205  - - - - - - - - - - - - - - - - - - - -  Toxoplasma-actin(AAC13766)
 204  - - - - - - - - - - - - - - - - - - - -  Actin1-1(sc12_1)
 204  - - - - - - - - - - - - - - - - - - - -  Actin1-4(sc17_1)
 204  - - - - - - - - - - - - - - - - - - - -  Actin1-5(sc11308)
 204  - - - - - - - - - - - - - - - - - - - -  Actin1-6(sc6461)
 204  - - - - - - - - - - - - - - - - - - - -  Actin1-7(sc16_1)
 204  - - - - - - - - - - - - - - - - - - - -  Actin1-8(sc11387)
 203  - - - - - - - - - - - - - - - - - - - -  Actin1-9(sc11259)
 205  - - - - - - - - - - - - - - - - - - - -  Actin2-1(sc10423)
 205  - - - - - - - - - - - - - - - - - - - -  Actin2-2(sc5975)
 198  - - - - - - - - - - - - - - - - - - - -  Actin3-1(sc16-1)
 198  - - - - - - - - - - - - - - - - - - - -  Actin3-2(sc6461-2)
 186  - - - - - - - - - - - - - - - - - - - -  actin4-1(sc6431)
 186  - - - - - - - - - - - - - - - - - - - -  Actin4-2(sc5972)
 206  - - - - - - - - - - - - - - - - - - - -  Actin5-1(sc8077)
 206  - - - - - - - - - - - - - - - - - - - -  Actin5-2(sc11464)
 206  - - - - - - - - - - - - - - - - - - - -  Actin5-3(sc21_1)
 214  - - - - - - - - - - - - - - - - - - - -  Actin6-1(sc25_1)
 214  - - - - - - - - - - - - - - - - - - - -  Actin6-2(sc5925)
 204  - - - - - - - - - - - - - - - - - - - -  Actin7-1(sc11251)
 204  - - - - - - - - - - - - - - - - - - - -  Actin7-2(sc11728)
 189  - - - - - - - - - - - - - - - - - - - -  Actin 8 (sc6461-3)
 176  - - - - - - - - - - - - - - - - - - - -  Actin9 (sc6037)
 202  - - - - - - - - - - - - - - - - - - - -  ARP2-1(sc11395)
 202  - - - - - - - - - - - - - - - - - - - -  ARP2-2(sc5991)
 226  - - - - - - - - - - - - - - - - - - - -  ARP3-1(sc11446)
 226  - - - - - - - - - - - - - - - - - - - -  ARP3-2(sc11319)
 356  N L L N V P D D K L T P S Q L N Q K R Y  Actin-like protein (sc11370)

      - - - - - - - - - - - - - - - - - - - -  Majority
      ------------------+-------------------+-
                        410                 420
      ------------------+-------------------+-
 206  - - - - - - - - - - - - - - - - - - - -  Arabidopsis-actin(AAM65277)
 205  - - - - - - - - - - - - - - - - - - - -  C.elegans-actin(CAA34718)
 205  - - - - - - - - - - - - - - - - - - - -  Dictyostelium-actin(P02577)
 205  - - - - - - - - - - - - - - - - - - - -  Drosophila-actin(AAF57294)
 205  - - - - - - - - - - - - - - - - - - - -  Homo-actG2(CAG38753)
 204  - - - - - - - - - - - - - - - - - - - -  Homo-beta-actin(AAH16045)
 204  - - - - - - - - - - - - - - - - - - - -  Rattus-beta-actin(ATRTC)
 204  - - - - - - - - - - - - - - - - - - - -  Saccharomyces-act1p(NP_116614)
 205  - - - - - - - - - - - - - - - - - - - -  Tetrahymena-actin(AAP79896)
 205  - - - - - - - - - - - - - - - - - - - -  Toxoplasma-actin(AAC13766)
 204  - - - - - - - - - - - - - - - - - - - -  Actin1-1(sc12_1)
 204  - - - - - - - - - - - - - - - - - - - -  Actin1-4(sc17_1)
 204  - - - - - - - - - - - - - - - - - - - -  Actin1-5(sc11308)
 204  - - - - - - - - - - - - - - - - - - - -  Actin1-6(sc6461)
 204  - - - - - - - - - - - - - - - - - - - -  Actin1-7(sc16_1)
 204  - - - - - - - - - - - - - - - - - - - -  Actin1-8(sc11387)
 203  - - - - - - - - - - - - - - - - - - - -  Actin1-9(sc11259)
 205  - - - - - - - - - - - - - - - - - - - -  Actin2-1(sc10423)
 205  - - - - - - - - - - - - - - - - - - - -  Actin2-2(sc5975)
 198  - - - - - - - - - - - - - - - - - - - -  Actin3-1(sc16-1)
 198  - - - - - - - - - - - - - - - - - - - -  Actin3-2(sc6461-2)
 186  - - - - - - - - - - - - - - - - - - - -  actin4-1(sc6431)
 186  - - - - - - - - - - - - - - - - - - - -  Actin4-2(sc5972)
 206  - - - - - - - - - - - - - - - - - - - -  Actin5-1(sc8077)
 206  - - - - - - - - - - - - - - - - - - - -  Actin5-2(sc11464)
 206  - - - - - - - - - - - - - - - - - - - -  Actin5-3(sc21_1)
 214  - - - - - - - - - - - - - - - - - - - -  Actin6-1(sc25_1)
 214  - - - - - - - - - - - - - - - - - - - -  Actin6-2(sc5925)
 204  - - - - - - - - - - - - - - - - - - - -  Actin7-1(sc11251)
 204  - - - - - - - - - - - - - - - - - - - -  Actin7-2(sc11728)
 189  - - - - - - - - - - - - - - - - - - - -  Actin 8 (sc6461-3)
 176  - - - - - - - - - - - - - - - - - - - -  Actin9 (sc6037)
 202  - - - - - - - - - - - - - - - - - - - -  ARP2-1(sc11395)
 202  - - - - - - - - - - - - - - - - - - - -  ARP2-2(sc5991)
 226  - - - - - - - - - - - - - - - - - - - -  ARP3-1(sc11446)
 226  - - - - - - - - - - - - - - - - - - - -  ARP3-2(sc11319)
 376  Q K V M Y E Q A L M K K Q K N Q E F K Q  Actin-like protein (sc11370)

      - - - - - - - - - - - - - - - - - - - -  Majority
      ------------------+-------------------+-
                        430                 440
      ------------------+-------------------+-
 206  - - - - - - - - - - - - - - - - - - - -  Arabidopsis-actin(AAM65277)
 205  - - - - - - - - - - - - - - - - - - - -  C.elegans-actin(CAA34718)
 205  - - - - - - - - - - - - - - - - - - - -  Dictyostelium-actin(P02577)
 205  - - - - - - - - - - - - - - - - - - - -  Drosophila-actin(AAF57294)
 205  - - - - - - - - - - - - - - - - - - - -  Homo-actG2(CAG38753)
 204  - - - - - - - - - - - - - - - - - - - -  Homo-beta-actin(AAH16045)
 204  - - - - - - - - - - - - - - - - - - - -  Rattus-beta-actin(ATRTC)
 204  - - - - - - - - - - - - - - - - - - - -  Saccharomyces-act1p(NP_116614)
 205  - - - - - - - - - - - - - - - - - - - -  Tetrahymena-actin(AAP79896)
 205  - - - - - - - - - - - - - - - - - - - -  Toxoplasma-actin(AAC13766)
 204  - - - - - - - - - - - - - - - - - - - -  Actin1-1(sc12_1)
 204  - - - - - - - - - - - - - - - - - - - -  Actin1-4(sc17_1)
 204  - - - - - - - - - - - - - - - - - - - -  Actin1-5(sc11308)
 204  - - - - - - - - - - - - - - - - - - - -  Actin1-6(sc6461)
 204  - - - - - - - - - - - - - - - - - - - -  Actin1-7(sc16_1)
 204  - - - - - - - - - - - - - - - - - - - -  Actin1-8(sc11387)
 203  - - - - - - - - - - - - - - - - - - - -  Actin1-9(sc11259)
 205  - - - - - - - - - - - - - - - - - - - -  Actin2-1(sc10423)
 205  - - - - - - - - - - - - - - - - - - - -  Actin2-2(sc5975)
 198  - - - - - - - - - - - - - - - - - - - -  Actin3-1(sc16-1)
 198  - - - - - - - - - - - - - - - - - - - -  Actin3-2(sc6461-2)
 186  - - - - - - - - - - - - - - - - - - - -  actin4-1(sc6431)
 186  - - - - - - - - - - - - - - - - - - - -  Actin4-2(sc5972)
 206  - - - - - - - - - - - - - - - - - - - -  Actin5-1(sc8077)
 206  - - - - - - - - - - - - - - - - - - - -  Actin5-2(sc11464)
 206  - - - - - - - - - - - - - - - - - - - -  Actin5-3(sc21_1)
 214  - - - - - - - - - - - - - - - - - - - -  Actin6-1(sc25_1)
 214  - - - - - - - - - - - - - - - - - - - -  Actin6-2(sc5925)
 204  - - - - - - - - - - - Y S Q L S P S L Q  Actin7-1(sc11251)
 204  - - - - - - - - - - - Y S Q L S P S L Q  Actin7-2(sc11728)
 189  - - - - - - - - - - - - - - - - - - - -  Actin 8 (sc6461-3)
 176  - - - - - - - - - - - - - - - - - - - -  Actin9 (sc6037)
 202  - - - - - - - - - - - - - - - - - - - -  ARP2-1(sc11395)
 202  - - - - - - - - - - - - - - - - - - - -  ARP2-2(sc5991)
 226  - - - - - - - - - - - - - - - - - - - -  ARP3-1(sc11446)
 226  - - - - - - - - - - - - - - - - - - - -  ARP3-2(sc11319)
 396  L Q K D A N K F K L E E P E K Y L Q M L  Actin-like protein (sc11370)

      - A E - R E I V R D I K E K - - - - - -  Majority
      ------------------+-------------------+-
                        450                 460
      ------------------+-------------------+-
 206  - A E - R E I V R D V K E K - - - - - -  Arabidopsis-actin(AAM65277)
 205  - A E - R E I V R D I K E K - - - - - -  C.elegans-actin(CAA34718)
 205  - A E - R E I V R D I K E K - - - - - -  Dictyostelium-actin(P02577)
 205  - A E - R E I V R D I K E K - - - - - -  Drosophila-actin(AAF57294)
 205  - A E - R E I V R D I K E K - - - - - -  Homo-actG2(CAG38753)
 204  - A E - R E I V R D I K E K - - - - - -  Homo-beta-actin(AAH16045)
 204  - A E - R E I V R D I K E K - - - - - -  Rattus-beta-actin(ATRTC)
 204  - A E - R E I V R D I K E K - - - - - -  Saccharomyces-act1p(NP_116614)
 205  - A E - R E I I R D I K E K - - - - - -  Tetrahymena-actin(AAP79896)
 205  - A E - K E I V R D I K E K - - - - - -  Toxoplasma-actin(AAC13766)
 204  - A E - M E I V R D M K E K - - - - - -  Actin1-1(sc12_1)
 204  - A E - L E I A R D I K E K - - - - - -  Actin1-4(sc17_1)
 204  - A E - L E I A R D L K E K - - - - - -  Actin1-5(sc11308)
 204  - H Q - R I I V K N I K E R - - - - - -  Actin1-6(sc6461)
 204  - A E - R E I V K D I K E K - - - - - -  Actin1-7(sc16_1)
 204  - A E - M E I V R D I K E K - - - - - -  Actin1-8(sc11387)
 203  - T E - L E I A R D I K E K - - - - - -  Actin1-9(sc11259)
 205  E T E - R E N A K D T K E K - - - - - -  Actin2-1(sc10423)
 205  E T E - R E N A K D T K E K - - - - - -  Actin2-2(sc5975)
 198  V E R - N R I A K A I K E S - - - - - -  Actin3-1(sc16-1)
 198  F Q R - N Q I A K A I K E S - - - - - -  Actin3-2(sc6461-2)
 186  - - - - - C L A R D I K Q G - - - - - -  actin4-1(sc6431)
 186  - - - - - C L A R D I K Q G - - - - - -  Actin4-2(sc5972)
 206  - A E - Y E I I K K V K E K - - - - - -  Actin5-1(sc8077)
 206  - A E - Y E I I K K V K E K - - - - - -  Actin5-2(sc11464)
 206  - A E - L E I I K K I K E K - - - - - -  Actin5-3(sc21_1)
 214  E E E K Q W I I K D I K E T - - - - - -  Actin6-1(sc25_1)
 214  E E E K Q W I I K D I K E N - - - - - -  Actin6-2(sc5925)
 213  M Y G D L E I V R E I K H Q - - - - - -  Actin7-1(sc11251)
 213  M Y G D L E I V R E I K H Q - - - - - -  Actin7-2(sc11728)
 189  - - - - L E I L D Y I K E K - - - - - -  Actin 8 (sc6461-3)
 176  - - - - - I A V K H A K V L N - - - - -  Actin9 (sc6037)
 202  - A D - F E L V R E I K E A - - - - - -  ARP2-1(sc11395)
 202  - A D - F E L V R E I K E A - - - - - -  ARP2-2(sc5991)
 226  - D I - K K V A R E V K E K - - - - - -  ARP3-1(sc11446)
 226  - D I - K K V A R E V K E K - - - - - -  ARP3-2(sc11319)
 416  Y E K R D R I V L Q I Q E R K K L Q Q E  Actin-like protein (sc11370)

      - - - - - - - - - - - - - - - L C Y V A  Majority
      ------------------+-------------------+-
                        470                 480
      ------------------+-------------------+-
 218  - - - - - - - - - - - - - - - L A Y I A  Arabidopsis-actin(AAM65277)
 217  - - - - - - - - - - - - - - - L C Y V A  C.elegans-actin(CAA34718)
 217  - - - - - - - - - - - - - - - L A Y V A  Dictyostelium-actin(P02577)
 217  - - - - - - - - - - - - - - - L C Y V A  Drosophila-actin(AAF57294)
 217  - - - - - - - - - - - - - - - L C Y V A  Homo-actG2(CAG38753)
 216  - - - - - - - - - - - - - - - L C Y V A  Homo-beta-actin(AAH16045)
 216  - - - - - - - - - - - - - - - L C Y V A  Rattus-beta-actin(ATRTC)
 216  - - - - - - - - - - - - - - - L C Y V A  Saccharomyces-act1p(NP_116614)
 217  - - - - - - - - - - - - - - - L C Y V A  Tetrahymena-actin(AAP79896)
 217  - - - - - - - - - - - - - - - L C Y I A  Toxoplasma-actin(AAC13766)
 216  - - - - - - - - - - - - - - - L C Y V A  Actin1-1(sc12_1)
 216  - - - - - - - - - - - - - - - L C Y V A  Actin1-4(sc17_1)
 216  - - - - - - - - - - - - - - - L C Y V A  Actin1-5(sc11308)
 216  - - - - - - - - - - - - - - - L C Y T A  Actin1-6(sc6461)
 216  - - - - - - - - - - - - - - - L C Y T A  Actin1-7(sc16_1)
 216  - - - - - - - - - - - - - - - L C Y V A  Actin1-8(sc11387)
 215  - - - - - - - - - - - - - - - L C Y V A  Actin1-9(sc11259)
 218  - - - - - - - - - - - - - - - K C Y I V  Actin2-1(sc10423)
 218  - - - - - - - - - - - - - - - K C Y I V  Actin2-2(sc5975)
 211  - - - - - - - - - - - - - - - L C Y V A  Actin3-1(sc16-1)
 211  - - - - - - - - - - - - - - - L C Y V A  Actin3-2(sc6461-2)
 195  - - - - - - - - - - - - - - - - - - - L  actin4-1(sc6431)
 195  - - - - - - - - - - - - - - - - - - - L  Actin4-2(sc5972)
 218  - - - - - - - - - - - - - - - R C F L S  Actin5-1(sc8077)
 218  - - - - - - - - - - - - - - - R C F L S  Actin5-2(sc11464)
 218  - - - - - - - - - - - - - - - R C F L S  Actin5-3(sc21_1)
 228  - - - - - - - - - - - - - - - M C Y I A  Actin6-1(sc25_1)
 228  - - - - - - - - - - - - - - - M C Y I A  Actin6-2(sc5925)
 227  - - - - - - - - - - - - - - - - C V K L  Actin7-1(sc11251)
 227  - - - - - - - - - - - - - - - - C V K L  Actin7-2(sc11728)
 199  - - - - - - - - - - - - - - - Y C Y I T  Actin 8 (sc6461-3)
 186  - - - - - - - - - - - - - - - - - - - A  Actin9 (sc6037)
 214  - - - - - - - - - - - - - - - L C F V S  ARP2-1(sc11395)
 214  - - - - - - - - - - - - - - - L C F V S  ARP2-2(sc5991)
 238  - - - - - - - - - - - - - - - Y G Y C I  ARP3-1(sc11446)
 238  - - - - - - - - - - - - - - - Y G Y C I  ARP3-2(sc11319)
 436  M N S R N S R F N Q K R I Q T L A Y L G  Actin-like protein (sc11370)

      L D F E Q E M K T A A E - - - - - - - -  Majority
      ------------------+-------------------+-
                        490                 500
      ------------------+-------------------+-
 223  L D Y E Q E M E T A N T - - - - - - - -  Arabidopsis-actin(AAM65277)
 222  L D F E Q E M A T A A S - - - - - - - -  C.elegans-actin(CAA34718)
 222  L D F E Q E M A T A A S - - - - - - - -  Dictyostelium-actin(P02577)
 222  L D F E Q E M A T A A S - - - - - - - -  Drosophila-actin(AAF57294)
 222  L D F E N E M A T A A S - - - - - - - -  Homo-actG2(CAG38753)
 221  L D F E Q E M A T A A S - - - - - - - -  Homo-beta-actin(AAH16045)
 221  L D F E Q E M A T A A S - - - - - - - -  Rattus-beta-actin(ATRTC)
 221  L D F E Q E M Q T A A Q - - - - - - - -  Saccharomyces-act1p(NP_116614)
 222  I D Y E A E L K A Y K E - - - - - - - -  Tetrahymena-actin(AAP79896)
 222  L D F D E E M K A A E D - - - - - - - -  Toxoplasma-actin(AAC13766)
 221  L D Y E E E M K K Y K E - - - - - - - -  Actin1-1(sc12_1)
 221  Q D Y D A E I K T Y K E - - - - - - - -  Actin1-4(sc17_1)
 221  L D Y D A E M K T Y K E - - - - - - - -  Actin1-5(sc11308)
 221  L D P Q D E K R I Y K E - - - - - - - -  Actin1-6(sc6461)
 221  L D P K E E E K K Y K E - - - - - - - -  Actin1-7(sc16_1)
 221  Y D F E E E M K K N - - - - - - - - - -  Actin1-8(sc11387)
 220  L D Y E E E M K I Y K E - - - - - - - -  Actin1-9(sc11259)
 223  G D F E A E M K I Y Q D - - - - - - - -  Actin2-1(sc10423)
 223  G D F E A E M K I Y Q D - - - - - - - -  Actin2-2(sc5975)
 216  L D P I L E E N K Y Q G - - - - - - - -  Actin3-1(sc16-1)
 216  L D P I A E E N K Y Q G - - - - - - - -  Actin3-2(sc6461-2)
 196  L T Y E Q I D S S Q Q - - - - - - - - -  actin4-1(sc6431)
 196  L T Y E Q I D S T Q Q - - - - - - - - -  Actin4-2(sc5972)
 223  P A M I G E D K F Q E E - - - - - - - -  Actin5-1(sc8077)
 223  P A M I G E D K F Q E E - - - - - - - -  Actin5-2(sc11464)
 223  P T M I A E E K F Q E E - - - - - - - -  Actin5-3(sc21_1)
 233  G D Y E M Q I N S E D N - - - - - - - -  Actin6-1(sc25_1)
 233  S D Y E M Q M Q S E D N - - - - - - - -  Actin6-2(sc5925)
 231  Y D Q P I D N L K F N - - - - - - - - -  Actin7-1(sc11251)
 231  Y D Q P I E N L K F N - - - - - - - - -  Actin7-2(sc11728)
 204  L D K E Q E L Q K Q Q Q - - - - - - - -  Actin 8 (sc6461-3)
 187  G D V D D K Q K I K L R - - - - - - - -  Actin9 (sc6037)
 219  S D I R M D T K L A Q E - - - - - - - -  ARP2-1(sc11395)
 219  S D I R M D T K L A Q E - - - - - - - -  ARP2-2(sc5991)
 243  G D G D L I K E F Q A Y - - - - - - - -  ARP3-1(sc11446)
 243  G D G D L I K E F Q A Y - - - - - - - -  ARP3-2(sc11319)
 456  A D D K A E D D F G K D D K D W E I Y R  Actin-like protein (sc11370)

      - - - - - - - S S S L E K S Y E L P D G  Majority
      ------------------+-------------------+-
                        510                 520
      ------------------+-------------------+-
 235  - - - - - - - S S S V E K S Y E L P D G  Arabidopsis-actin(AAM65277)
 234  - - - - - - - S S S L E K S Y E L P D G  C.elegans-actin(CAA34718)
 234  - - - - - - - S S A L E K S Y E L P D G  Dictyostelium-actin(P02577)
 234  - - - - - - - S S S L E K S Y E L P D G  Drosophila-actin(AAF57294)
 234  - - - - - - - S S S L E K S Y E L P D G  Homo-actG2(CAG38753)
 233  - - - - - - - S S S L E K S Y E L P D G  Homo-beta-actin(AAH16045)
 233  - - - - - - - S S S L E K S Y E L P D G  Rattus-beta-actin(ATRTC)
 233  - - - - - - - S S S I E K S Y E L P D G  Saccharomyces-act1p(NP_116614)
 234  - - - - - - - S S Q N D K S Y E L P D G  Tetrahymena-actin(AAP79896)
 234  - - - - - - - S S D I E K S Y E L P D G  Toxoplasma-actin(AAC13766)
 233  - - - - - - - S A A N N R P Y E L P D G  Actin1-1(sc12_1)
 233  - - - - - - - S A A N N K P Y E L P D G  Actin1-4(sc17_1)
 233  - - - - - - - S A A S N R P Y E L P D G  Actin1-5(sc11308)
 233  - - - - - - - S N S Q D S P Y K L P D G  Actin1-6(sc6461)
 233  - - - - - - - S N S Q N R P Y E L P D G  Actin1-7(sc16_1)
 231  - - - - - - - - - - I G K P F E L P D R  Actin1-8(sc11387)
 232  - - - - - - - S K A K N K H Y E L P D G  Actin1-9(sc11259)
 235  - - - - - - - S G K - E I I H R M P D G  Actin2-1(sc10423)
 235  - - - - - - - S G K - E I V H R M P D G  Actin2-2(sc5975)
 228  - - - - - - - N T S Q S S S Y I L P D G  Actin3-1(sc16-1)
 228  - - - - - - - N T S H N S S Y I L P D G  Actin3-2(sc6461-2)
 207  - - - - - - - - - - - - - - Y E L P D G  actin4-1(sc6431)
 207  - - - - - - - - - - - - - - Y E L P D G  Actin4-2(sc5972)
 235  - - - - - - - R K - I K D Q Y M L P D N  Actin5-1(sc8077)
 235  - - - - - - - R K - I K D Q Y M L P D N  Actin5-2(sc11464)
 235  - - - - - - - R K - I K D Q Y M L P D N  Actin5-3(sc21_1)
 245  - - - - - - - F T E E E R S Y E L P D E  Actin6-1(sc25_1)
 245  - - - - - - - F T E E E R S Y E L P D E  Actin6-2(sc5925)
 242  - - - - - - - P T V D N Q A Y E L P D Q  Actin7-1(sc11251)
 242  - - - - - - - P T V D N Q A Y E L P D Q  Actin7-2(sc11728)
 216  - - - - - - - N L I Q A I S Y D L P D G  Actin 8 (sc6461-3)
 199  - - - - - - - - H A E I S E F E L A K C  Actin9 (sc6037)
 231  - - - - - - - T T C H E S T F R L P D G  ARP2-1(sc11395)
 231  - - - - - - - T T C H E S T F R L P D G  ARP2-2(sc5991)
 255  - - - - - - - D R G E K N K F K T Y Y G  ARP3-1(sc11446)
 255  - - - - - - - D R G D K N K F K T Y Y G  ARP3-2(sc11319)
 476  S V T K E I D S A D E K S K Y K L Q E L  Actin-like protein (sc11370)

      N V - - - - - - - - - - I T I G - - - -  Majority
      ------------------+-------------------+-
                        530                 540
      ------------------+-------------------+-
 248  Q V - - - - - - - - - - I T I G - - - -  Arabidopsis-actin(AAM65277)
 247  Q V - - - - - - - - - - I T V G - - - -  C.elegans-actin(CAA34718)
 247  Q V - - - - - - - - - - I T I G - - - -  Dictyostelium-actin(P02577)
 247  Q V - - - - - - - - - - I T I G - - - -  Drosophila-actin(AAF57294)
 247  Q V - - - - - - - - - - I T I G - - - -  Homo-actG2(CAG38753)
 246  Q V - - - - - - - - - - I T I G - - - -  Homo-beta-actin(AAH16045)
 246  Q V - - - - - - - - - - I T I G - - - -  Rattus-beta-actin(ATRTC)
 246  Q V - - - - - - - - - - I T I G - - - -  Saccharomyces-act1p(NP_116614)
 247  N T - - - - - - - - - - I T V Q - - - -  Tetrahymena-actin(AAP79896)
 247  N I - - - - - - - - - - I T V G - - - -  Toxoplasma-actin(AAC13766)
 246  N V - - - - - - - - - - V V I Q - - - -  Actin1-1(sc12_1)
 246  N V - - - - - - - - - - V V V Q - - - -  Actin1-4(sc17_1)
 246  N V - - - - - - - - - - V V I Q - - - -  Actin1-5(sc11308)
 246  N I - - - - - - - - - - L T I K - - - -  Actin1-6(sc6461)
 246  N I - - - - - - - - - - V V V K - - - -  Actin1-7(sc16_1)
 241  N V - - - - - - - - - - L F I Q - - - -  Actin1-8(sc11387)
 245  N I - - - - - - - - - - I V I E - - - -  Actin1-9(sc11259)
 247  N D - - - - - - - - - - I T L G - - - -  Actin2-1(sc10423)
 247  N D - - - - - - - - - - I T L G - - - -  Actin2-2(sc5975)
 241  S K - - - - - - - - - - L T I K - - - -  Actin3-1(sc16-1)
 241  N K - - - - - - - - - - I S I K - - - -  Actin3-2(sc6461-2)
 213  K F - - - - - - - - - - I T M Q Q - - -  actin4-1(sc6431)
 213  K F - - - - - - - - - - V S M Q Q - - -  Actin4-2(sc5972)
 247  S T - - - - - - - - - - I E L S - - - -  Actin5-1(sc8077)
 247  S T - - - - - - - - - - I E L S - - - -  Actin5-2(sc11464)
 247  N T - - - - - - - - - - I E I S - - - -  Actin5-3(sc21_1)
 258  Q V - - - - - - - - - - I H I T P - - -  Actin6-1(sc25_1)
 258  Q V - - - - - - - - - - I Q I T P - - -  Actin6-2(sc5925)
 255  T K - - - - - - - - - - L L I S - - - -  Actin7-1(sc11251)
 255  N K - - - - - - - - - - L L I S - - - -  Actin7-2(sc11728)
 229  S H - - - - - - - - - - L K L D - - - -  Actin 8 (sc6461-3)
 211  Y T - - - - - - - - - - - - D T - - - -  Actin9 (sc6037)
 244  G R - - - - - - - - - - V K I G - - - -  ARP2-1(sc11395)
 244  G R - - - - - - - - - - V K I G - - - -  ARP2-2(sc5991)
 268  K S S V T K E K - - Y T I D I G - - - -  ARP3-1(sc11446)
 268  K S S V T K E K - - Y T I D I G - - - -  ARP3-2(sc11319)
 496  E Q E L K D L D P D F E I K I L K S I A  Actin-like protein (sc11370)

      - - - - - - - - - - - - - - - N E R F R  Majority
      ------------------+-------------------+-
                        550                 560
      ------------------+-------------------+-
 254  - - - - - - - - - - - - - - - G E R F R  Arabidopsis-actin(AAM65277)
 253  - - - - - - - - - - - - - - - N E R F R  C.elegans-actin(CAA34718)
 253  - - - - - - - - - - - - - - - N E R F R  Dictyostelium-actin(P02577)
 253  - - - - - - - - - - - - - - - N E R F R  Drosophila-actin(AAF57294)
 253  - - - - - - - - - - - - - - - N E R F R  Homo-actG2(CAG38753)
 252  - - - - - - - - - - - - - - - N E R F R  Homo-beta-actin(AAH16045)
 252  - - - - - - - - - - - - - - - N E R F R  Rattus-beta-actin(ATRTC)
 252  - - - - - - - - - - - - - - - N E R F R  Saccharomyces-act1p(NP_116614)
 253  - - - - - - - - - - - - - - - D Q R F R  Tetrahymena-actin(AAP79896)
 253  - - - - - - - - - - - - - - - N E R F R  Toxoplasma-actin(AAC13766)
 252  - - - - - - - - - - - - - - - N Q R F R  Actin1-1(sc12_1)
 252  - - - - - - - - - - - - - - - N Q R F R  Actin1-4(sc17_1)
 252  - - - - - - - - - - - - - - - N Q R F R  Actin1-5(sc11308)
 252  - - - - - - - - - - - - - - - S Q K F R  Actin1-6(sc6461)
 252  - - - - - - - - - - - - - - - D Q R F R  Actin1-7(sc16_1)
 247  - - - - - - - - - - - - - - - N Q R I R  Actin1-8(sc11387)
 251  - - - - - - - - - - - - - - - D Q R F R  Actin1-9(sc11259)
 253  - - - - - - - - - - - - - - - S Q L F K  Actin2-1(sc10423)
 253  - - - - - - - - - - - - - - - S Q L F K  Actin2-2(sc5975)
 247  - - - - - - - - - - - - - - - E Q K Y Q  Actin3-1(sc16-1)
 247  - - - - - - - - - - - - - - - E Q K Y K  Actin3-2(sc6461-2)
 220  - - - - - - - - - - - - - - - A Q L S E  actin4-1(sc6431)
 220  - - - - - - - - - - - - - - - A Q L S E  Actin4-2(sc5972)
 253  - - - - - - - - - - - - - - - F E K Q R  Actin5-1(sc8077)
 253  - - - - - - - - - - - - - - - F E K Q R  Actin5-2(sc11464)
 253  - - - - - - - - - - - - - - - Y E K Q R  Actin5-3(sc21_1)
 265  - - - - - - - - - - - - - - - K I R Y H  Actin6-1(sc25_1)
 265  - - - - - - - - - - - - - - - Q I R Y H  Actin6-2(sc5925)
 261  - - - - - - - - - - - - - - - E E M Y K  Actin7-1(sc11251)
 261  - - - - - - - - - - - - - - - E E M Y K  Actin7-2(sc11728)
 235  - - - - - - - - - - - - - - - I Q I F L  Actin 8 (sc6461-3)
 215  - - - - - - - - - - - - - - Y F G N Y K  Actin9 (sc6037)
 250  - - - - - - - - - - - - - - - Q E R Y M  ARP2-1(sc11395)
 250  - - - - - - - - - - - - - - - Q E R Y M  ARP2-2(sc5991)
 282  - - - - - - - - - - - - - - - Y E R F L  ARP3-1(sc11446)
 282  - - - - - - - - - - - - - - - Y E R F L  ARP3-2(sc11319)
 516  N I H Q L G M N L S Q V P L S V D R V R  Actin-like protein (sc11370)

      C P E I L F Q P S F L G - K E V A G I H  Majority
      ------------------+-------------------+-
                        570                 580
      ------------------+-------------------+-
 259  C P E V L F Q P S L V G - M E A A G I H  Arabidopsis-actin(AAM65277)
 258  C P E A L F Q P S F L G - M E S A G I H  C.elegans-actin(CAA34718)
 258  C P E A L F Q P S F L G - M E S A G I H  Dictyostelium-actin(P02577)
 258  C P E S L F Q P S F L G - M E A C G I H  Drosophila-actin(AAF57294)
 258  C P E T L F Q P S F I G - M E S A G I H  Homo-actG2(CAG38753)
 257  C P E A L F Q P S F L G - M E S C G I H  Homo-beta-actin(AAH16045)
 257  C P E A L F Q P S F L G - M E S C G I H  Rattus-beta-actin(ATRTC)
 257  A P E A L F H P S V L G - L E S A G I D  Saccharomyces-act1p(NP_116614)
 258  C P E L L F K P A F I G - K E F P G I H  Tetrahymena-actin(AAP79896)
 258  C P E A L F Q P S F L G - K E A A G V H  Toxoplasma-actin(AAC13766)
 257  C P E L L F K P N F I G - L E V A G I H  Actin1-1(sc12_1)
 257  C P E L L F K P N F I G - L E V P G I H  Actin1-4(sc17_1)
 257  C P E L L F K P H F I G - L E V P G I H  Actin1-5(sc11308)
 257  C S E I L F Q P K L I G - L E V A G I H  Actin1-6(sc6461)
 257  C S E I L F S P E L I G - L E V P G M H  Actin1-7(sc16_1)
 252  C P E L L F K P S L I G - Q E V S G I H  Actin1-8(sc11387)
 256  C P E L L F K P K L I G - F E V G G I D  Actin1-9(sc11259)
 258  C P E A L F Q P I K L S - K E F Q G I H  Actin2-1(sc10423)
 258  C P E A L F Q P I K L S - K E F Q G I H  Actin2-2(sc5975)
 252  C P E I L F N P N I A G - Y E L P G I H  Actin3-1(sc16-1)
 252  C P E I L F N P A K A G - Y E L P G I H  Actin3-2(sc6461-2)
 225  I A D K L F N S N - - - - D N F K G I Q  actin4-1(sc6431)
 225  I A D K L F N S N - - - - D N F K G I Q  Actin4-2(sc5972)
 258  A P E I L M C P E K Y G - L E L N S I P  Actin5-1(sc8077)
 258  A P E I L M C P E K Y G - L E L N S I P  Actin5-2(sc11464)
 258  A P E I L M S P E K Y G - L E L N S I P  Actin5-3(sc21_1)
 270  S S E A L F S P A V L N - K S G F S L P  Actin6-1(sc25_1)
 270  C S E A L F N S A I I N - K N S S S L P  Actin6-2(sc5925)
 266  Y P E F L Y E P T - - - - E N F E G L D  Actin7-1(sc11251)
 266  Y P E F L Y E P T - - - - E F F E G M D  Actin7-2(sc11728)
 240  A P E I M F N P K L Y D N S S I F G F H  Actin 8 (sc6461-3)
 221  D E E S N I A Y G F L K - - - - - - - -  Actin9 (sc6037)
 255  A P E I L F S P W L L G - K D A P G C A  ARP2-1(sc11395)
 255  A P E I L F S P W L L G - K D A P G C A  ARP2-2(sc5991)
 287  G P E M F F H P E F L D G K W R S P I D  ARP3-1(sc11446)
 287  G P E M F F H P E F L D G K W R S P I D  ARP3-2(sc11319)
 536  C Q E I Y F Q P S L I G - V E - - - - Q  Actin-like protein (sc11370)

      E L T F N S I M K C D V D I R K D L Y G  Majority
      ------------------+-------------------+-
                        590                 600
      ------------------+-------------------+-
 278  E T T Y N S I M K C D V D I R K D L Y G  Arabidopsis-actin(AAM65277)
 277  E T S Y N S I M K C D I D I R K D L Y A  C.elegans-actin(CAA34718)
 277  E T T Y N S I M K C D V D I R K D L Y G  Dictyostelium-actin(P02577)
 277  E T T Y N S I M K C D V D I R K D L Y A  Drosophila-actin(AAF57294)
 277  E T T Y N S I M K C D I D I R K D L Y A  Homo-actG2(CAG38753)
 276  E T T F N S I M K C D V D I R K D L Y A  Homo-beta-actin(AAH16045)
 276  E T T F N S I M K C D V D I R K D L Y A  Rattus-beta-actin(ATRTC)
 276  Q T T Y N S I M K C D V D V R K E L Y G  Saccharomyces-act1p(NP_116614)
 277  E L T F N S I M K C D V D V R K D L Y N  Tetrahymena-actin(AAP79896)
 277  R T T F D S I M K C D V D I R K D L Y G  Toxoplasma-actin(AAC13766)
 276  E L T F K S I M K C D I D V R K D L Y G  Actin1-1(sc12_1)
 276  E L T F K S I M K A D I D V R K D L Y A  Actin1-4(sc17_1)
 276  D L T F K S I M K A D I D V R K D L Y G  Actin1-5(sc11308)
 276  H L A Y S S I K K C D L D L R Q E L C R  Actin1-6(sc6461)
 276  Q L S F S S I M K C D I D V R R D L Y N  Actin1-7(sc16_1)
 271  E L T F K S I M K C D I D V R N E L Y K  Actin1-8(sc11387)
 275  E L T H K Q I L K C Q E E I R D N L Y K  Actin1-9(sc11259)
 277  E L T F Q S I M K C D V D I K K D L Y G  Actin2-1(sc10423)
 277  E L T F Q S I M K C D V D I K K D L Y G  Actin2-2(sc5975)
 271  Q I T Y S S I F K S D R D L Q Q Q L Y N  Actin3-1(sc16-1)
 271  E I T Y Q S I F T S D R D I Q Q Q L Y N  Actin3-2(sc6461-2)
 241  H M L L D I I N N S A N D I K Q Q L C S  actin4-1(sc6431)
 241  H M L L D I I N N S V N D I K Q Q L C S  Actin4-2(sc5972)
 277  E I L A N S I Q K V D L D L R K P L Y S  Actin5-1(sc8077)
 277  E I L A N S I Q K V D L D L R K P L Y S  Actin5-2(sc11464)
 277  E I L A N S I Q K V D L D L R K S L Y N  Actin5-3(sc21_1)
 289  Q M I V N S I Q R C D K E L R Q E L V S  Actin6-1(sc25_1)
 289  Q M I V N S I Q R C D K E L R Q E L L A  Actin6-2(sc5925)
 282  K A L E T S L E K I D S D Y R K E L V Q  Actin7-1(sc11251)
 282  K A L E T S L E K I D S D Y R K E L V Q  Actin7-2(sc11728)
 260  Q L A L N S I G Q C D S D L R I Q L L K  Actin 8 (sc6461-3)
 233  - - I V S Q I K - - D R D I I T K M A Q  Actin9 (sc6037)
 274  D I V F N A I Q K S P I D S R K T F Y E  ARP2-1(sc11395)
 274  D I V F N A I Q K S P I D A R K T F Y E  ARP2-2(sc5991)
 307  E I I D K S I Q T S P V D C R K K L Y Q  ARP3-1(sc11446)
 307  E V I D K S I Q T S P V D C R K K L Y Q  ARP3-2(sc11319)
 551  Q G L V D M I K L S S K G L D K L L L Q  Actin-like protein (sc11370)

      N I V L S G G T T M F P G I A E R L Q K  Majority
      ------------------+-------------------+-
                        610                 620
      ------------------+-------------------+-
 298  N I V L S G G T T M F P G I A D R M S K  Arabidopsis-actin(AAM65277)
 297  N T V L S G G T T M Y P G I A D R M Q K  C.elegans-actin(CAA34718)
 297  N V V L S G G T T M F P G I A D R M N K  Dictyostelium-actin(P02577)
 297  N T V L S G G T T M Y P G I A D R M Q K  Drosophila-actin(AAF57294)
 297  N N V L S G G T T M Y P G I A D R M Q K  Homo-actG2(CAG38753)
 296  N T V L S G G T T M Y P G I A D R M Q K  Homo-beta-actin(AAH16045)
 296  N T V L S G G T T M Y P G I A D R M Q K  Rattus-beta-actin(ATRTC)
 296  N I V M S G G T T M F P G I A E R M Q K  Saccharomyces-act1p(NP_116614)
 297  N I V L S G G T T M F P G I A E R L S K  Tetrahymena-actin(AAP79896)
 297  N V V L S G G T T M Y E G I G E R L T K  Toxoplasma-actin(AAC13766)
 296  N V V M S G G T T M F P G I P E R L S K  Actin1-1(sc12_1)
 296  N I V M S G G T T M F P G I P E R L S K  Actin1-4(sc17_1)
 296  N V V M S G G T T M F P G I P E R L S K  Actin1-5(sc11308)
 296  N I V L S G G T T L F P G I A N R L S N  Actin1-6(sc6461)
 296  N I V M S G G T T L F S G I P E R L S K  Actin1-7(sc16_1)
 291  N V I I S G G T A M F S G I K E R L S K  Actin1-8(sc11387)
 295  N I V L S G G T S L F P G L E E R L R R  Actin1-9(sc11259)
 297  N I V L A G G S T M F K G M K D R L Q K  Actin2-1(sc10423)
 297  N I V L A G G S T M F K G M K D R L Q K  Actin2-2(sc5975)
 291  N I V I T G G T T L F P G L Q E R L L K  Actin3-1(sc16-1)
 291  N I V I T G G T T L F P G L Q E R L L K  Actin3-2(sc6461-2)
 261  T V I S T G G S S N I P G F L N K L Q T  actin4-1(sc6431)
 261  T V I S T G G S S N I P G F L N K L Q T  Actin4-2(sc5972)
 297  E I V L T G G T S M M Q G F P E R L I G  Actin5-1(sc8077)
 297  E I V L T G G T S M M Q G F P E R L I G  Actin5-2(sc11464)
 297  E I V L T G G T S L M Q G F P E R L I G  Actin5-3(sc21_1)
 309  N M V L G G G T S M F Q G L I S R L Q D  Actin6-1(sc25_1)
 309  N M V L G G G T S M F Q G L I S R L Q D  Actin6-2(sc5925)
 302  N V I L I G G A S C T V N M V E R F Q R  Actin7-1(sc11251)
 302  N V V L I G G A S C T V N M V E R F Q R  Actin7-2(sc11728)
 280  H T M I S G G N S L I R G F S E R F H Y  Actin 8 (sc6461-3)
 249  N I V I T G G A R K I P N L L L R F K T  Actin9 (sc6037)
 294  N I L I S G G T T M F P G F P T R L Q N  ARP2-1(sc11395)
 294  N I L I S G G T T M F P G F P T R L Q N  ARP2-2(sc5991)
 327  N I I L S G G S T L F D G F A Q R L E Q  ARP3-1(sc11446)
 327  N I I L S G G S T L F D G F S Q R L E Q  ARP3-2(sc11319)
 571  N I I L T G G G A K T Q G I M Q R L Q K  Actin-like protein (sc11370)

      E L T - - - - - - - - - - - - - - A L A  Majority
      ------------------+-------------------+-
                        630                 640
      ------------------+-------------------+-
 318  E I T - - - - - - - - - - - - - - A L A  Arabidopsis-actin(AAM65277)
 317  E I T - - - - - - - - - - - - - - A L A  C.elegans-actin(CAA34718)
 317  E L T - - - - - - - - - - - - - - A L A  Dictyostelium-actin(P02577)
 317  E I T - - - - - - - - - - - - - - A L A  Drosophila-actin(AAF57294)
 317  E I T - - - - - - - - - - - - - - A L A  Homo-actG2(CAG38753)
 316  E I T - - - - - - - - - - - - - - A L A  Homo-beta-actin(AAH16045)
 316  E I T - - - - - - - - - - - - - - A L A  Rattus-beta-actin(ATRTC)
 316  E I T - - - - - - - - - - - - - - A L A  Saccharomyces-act1p(NP_116614)
 317  E V S - - - - - - - - - - - - - - A L A  Tetrahymena-actin(AAP79896)
 317  E L T - - - - - - - - - - - - - - S L A  Toxoplasma-actin(AAC13766)
 316  E L T - - - - - - - - - - - - - - S L A  Actin1-1(sc12_1)
 316  E L T - - - - - - - - - - - - - - N L A  Actin1-4(sc17_1)
 316  E L S - - - - - - - - - - - - - - G L A  Actin1-5(sc11308)
 316  E L T - - - - - - - - - - - - - - N L V  Actin1-6(sc6461)
 316  E M T - - - - - - - - - - - - - - N L A  Actin1-7(sc16_1)
 311  E L R - - - - - - - - - - - - - - S F A  Actin1-8(sc11387)
 315  E L Y - - - - - - - - - - - - - - F L V  Actin1-9(sc11259)
 317  E V I - - - - - - - - - - - - - - A L A  Actin2-1(sc10423)
 317  E V I - - - - - - - - - - - - - - A L A  Actin2-2(sc5975)
 311  E I E N - - - - - - - - - - - - - - L V  Actin3-1(sc16-1)
 311  E I E N - - - - - - - - - - - - - - L V  Actin3-2(sc6461-2)
 281  T L S - - - - - - - - - - - - - - A L A  actin4-1(sc6431)
 281  T L S - - - - - - - - - - - - - - A L A  Actin4-2(sc5972)
 317  E V K - - - - - - - - - - - - - - R L V  Actin5-1(sc8077)
 317  E V K - - - - - - - - - - - - - - R L V  Actin5-2(sc11464)
 317  E V K - - - - - - - - - - - - - - R L I  Actin5-3(sc21_1)
 329  D I C - - - - - - - - - - - - - - Q I Y  Actin6-1(sc25_1)
 329  D I C - - - - - - - - - - - - - - Q I Y  Actin6-2(sc5925)
 322  T I N - - - - - - - - - - - - - - N L K  Actin7-1(sc11251)
 322  T I N - - - - - - - - - - - - - - N L K  Actin7-2(sc11728)
 300  E F S - - - - - - - - - - - - - - K I N  Actin 8 (sc6461-3)
 269  E L L - - - - - - - - - - - - - - Q L N  Actin9 (sc6037)
 314  Q L R S I F E E T V L K G N T A Y A A S  ARP2-1(sc11395)
 314  Q L R T I F E E T V L K G N T A Y A A N  ARP2-2(sc5991)
 347  Q V Q L R I D S R L Q K Y E V R S G F K  ARP3-1(sc11446)
 347  Q V Q L R I D S R L Q K Y E Q R S G F K  ARP3-2(sc11319)
 591  D L I S - - - - - - - - - - - - - E Y D  Actin-like protein (sc11370)

      P - - - S S M K I K V V A P P E R K - -  Majority
      ------------------+-------------------+-
                        650                 660
      ------------------+-------------------+-
 324  P - - - S S M K I K V V A P P E R K - -  Arabidopsis-actin(AAM65277)
 323  P - - - S T M K I K I I A P P E R K - -  C.elegans-actin(CAA34718)
 323  P - - - S T M K I K I I A P P E R K - -  Dictyostelium-actin(P02577)
 323  P - - - S T M K I K I V A P P E R K - -  Drosophila-actin(AAF57294)
 323  P - - - S T M K I K I I A P P E R K - -  Homo-actG2(CAG38753)
 322  P - - - S T M K I K I I A P P E R K - -  Homo-beta-actin(AAH16045)
 322  P - - - S T M K I K I I A P P E R K - -  Rattus-beta-actin(ATRTC)
 322  P - - - S S M K V K I I A P P E R K - -  Saccharomyces-act1p(NP_116614)
 323  P - - - S S M K I K V V A P P E R R - -  Tetrahymena-actin(AAP79896)
 323  P - - - S T M K I K V V A P P E R K - -  Toxoplasma-actin(AAC13766)
 322  P - - - S S M K I K V V A P P E R K - -  Actin1-1(sc12_1)
 322  P - - - S S M K V K V V A P P E R K - -  Actin1-4(sc17_1)
 322  P - - - S S M K V K V V A P P E R K - -  Actin1-5(sc11308)
 322  P - - - S Q L K I Q V A A P P D R R - -  Actin1-6(sc6461)
 322  P - - - T S M K I K V I A P P E R K - -  Actin1-7(sc16_1)
 317  P - - - T S M K I K V S D T Q E K K - -  Actin1-8(sc11387)
 321  L - - - S K Q K I K I V A Y R E R - - -  Actin1-9(sc11259)
 323  P - - - S T M K I Y V Q E P P E R K - -  Actin2-1(sc10423)
 323  P - - - S T M K I Y V Q E P P E R K - -  Actin2-2(sc5975)
 317  K - - - Q P S R T R I I V P P N R L - -  Actin3-1(sc16-1)
 317  Q - - - S P T Q T R V I V P P N R L - -  Actin3-2(sc6461-2)
 287  P - - - P M C K V K L V M Y P S N Q N R  actin4-1(sc6431)
 287  P - - - P M C K V K L V M Y P S N Q N R  Actin4-2(sc5972)
 323  P - - - K E A K V K I W A P P E R I - -  Actin5-1(sc8077)
 323  P - - - K E A K V K I W A P P E R I - -  Actin5-2(sc11464)
 323  P - - - K D A K V K I W A P P E R I - -  Actin5-3(sc21_1)
 335  P G G A M R S E F N F V A D F Q R K - -  Actin6-1(sc25_1)
 335  P G G A M R S E F N F V A D F Q R K - -  Actin6-2(sc5925)
 328  I F G - L S T R S K V Q T L H K Y F D R  Actin7-1(sc11251)
 328  I F G - L S S R S K V Q T L P K Y F D R  Actin7-2(sc11728)
 306  N - - - Y R Y S Q Q L N F I K S E K - -  Actin 8 (sc6461-3)
 275  - - - - - - I K F Y I T N L I A Q N - -  Actin9 (sc6037)
 334  - - - - S K I K I K V L D P A R R K - -  ARP2-1(sc11395)
 334  - - - - S K I K I K V L D P A R R K - -  ARP2-2(sc5991)
 367  P - - - A S I K V N V T Q N P F Q R - -  ARP3-1(sc11446)
 367  P - - - A S I K V N V T Q N P F Q R - -  ARP3-2(sc11319)
 598  - - - - C P I A I K I A T D P - - - - -  Actin-like protein (sc11370)

      - Y S V W I G G S I L A - S L S - T F Q  Majority
      ------------------+-------------------+-
                        670                 680
      ------------------+-------------------+-
 339  - Y S V W I G G S I L A - S L S - T F Q  Arabidopsis-actin(AAM65277)
 338  - Y S V W I G G S I L A - S L S - T F Q  C.elegans-actin(CAA34718)
 338  - Y S V W I G G S I L A - S L S - T F Q  Dictyostelium-actin(P02577)
 338  - Y S V W I G G S I L A - S L S - T F Q  Drosophila-actin(AAF57294)
 338  - Y S V W I G G S I L A - S L S - T F Q  Homo-actG2(CAG38753)
 337  - Y S V W I G G S I L A - S L S - T F Q  Homo-beta-actin(AAH16045)
 337  - Y S V W I G G S I L A - S L S - T F Q  Rattus-beta-actin(ATRTC)
 337  - Y S V W I G G S I L A - S L T - T F Q  Saccharomyces-act1p(NP_116614)
 338  - Y S V W I G G S I L S - S L S - T F Q  Tetrahymena-actin(AAP79896)
 338  - Y S V W I G G S I L S - S L S - T F Q  Toxoplasma-actin(AAC13766)
 337  - F S V W I G G S I L S - S L S - T F Q  Actin1-1(sc12_1)
 337  - F S V W I G G S I L S - S L S - T F Q  Actin1-4(sc17_1)
 337  - F S V W I G G S I L S - S L S - T F Q  Actin1-5(sc11308)
 337  - F S A W I G G S I Q C - T L S - T Q Q  Actin1-6(sc6461)
 337  - F S V W I G G S I Q S - T L S - T F Q  Actin1-7(sc16_1)
 332  - F S A W S G G S I L S - K T Q - F L D  Actin1-8(sc11387)
 335  - F Q E W I G G Q I L S - S L S - Y S E  Actin1-9(sc11259)
 338  - Y S V W M G G S I L A - S L S - Q F Q  Actin2-1(sc10423)
 338  - Y S V W M G G S I L A - S L S - Q F Q  Actin2-2(sc5975)
 332  - N S T W I G G S I L S - T L T - N F K  Actin3-1(sc16-1)
 332  - N S T W I G G S I L S - T L T - S F K  Actin3-2(sc6461-2)
 304  Y H S V F I G G S I L A - S L S - S F Q  actin4-1(sc6431)
 304  Y H S V F N G G S I L A - S L S - S F Q  Actin4-2(sc5972)
 338  - T L S W Q G G S I L S - H L A - S F K  Actin5-1(sc8077)
 338  - T L S W Q G G S I L S - H L A - S F K  Actin5-2(sc11464)
 338  - T L C W Q G G S I L S - K L A - S F K  Actin5-3(sc21_1)
 353  - Y S A W I G G S M L G - S L K - T F Q  Actin6-1(sc25_1)
 353  - Y S A W I G G S M L G - S L K - T F Q  Actin6-2(sc5925)
 347  Q H A S W L G A S I V A - - S S Q I Y D  Actin7-1(sc11251)
 347  Q H A S W I G A S I V A - - S S Q I Y D  Actin7-2(sc11728)
 321  - F S V W I G G C I M T - N L A - Q I S  Actin 8 (sc6461-3)
 287  - - S S W V G G A L I V - Q I G - G Y D  Actin9 (sc6037)
 348  - Y N V F I G A S F L S N V M K - D K S  ARP2-1(sc11395)
 348  - Y N V F I G A S F L S N V M K - D K K  ARP2-2(sc5991)
 382  - Y A V W Q G G S L M A - L Q P - Q F E  ARP3-1(sc11446)
 382  - Y A V W Q G G S L M A - L Q P - Q F E  ARP3-2(sc11319)
 609  V F G T W L G M K N F A N K H S N M L S  Actin-like protein (sc11370)

      Q M W I T K Q E Y D E S G P - - - S I V  Majority
      ------------------+-------------------+-
                        690                 700
      ------------------+-------------------+-
 356  Q M W I A K A E Y D E S G P - - - S I V  Arabidopsis-actin(AAM65277)
 355  Q M W I S K Q E Y D E S G P - - - S I V  C.elegans-actin(CAA34718)
 355  Q M W I S K E E Y D E S G P - - - S I V  Dictyostelium-actin(P02577)
 355  Q M W I S K Q E Y D E S G P - - - S I V  Drosophila-actin(AAF57294)
 355  Q M W I S K P E Y D E A G P - - - S I V  Homo-actG2(CAG38753)
 354  Q M W I S K Q E Y D E S G P - - - S I V  Homo-beta-actin(AAH16045)
 354  Q M W I S K Q E Y D E S G P - - - S I V  Rattus-beta-actin(ATRTC)
 354  Q M W I S K Q E Y D E S G P - - - S I V  Saccharomyces-act1p(NP_116614)
 355  T M W I T K A E Y D E S G P - - - S I V  Tetrahymena-actin(AAP79896)
 355  Q M W I T K E E Y D E S G P - - - S I V  Toxoplasma-actin(AAC13766)
 354  A M W I T R S E Y D E S G P - - - T I V  Actin1-1(sc12_1)
 354  S M W I T R S E Y D E T G S - - - Q V V  Actin1-4(sc17_1)
 354  A M W V T R S E Y D E A G P - - - Q I V  Actin1-5(sc11308)
 354  P Q W I K R Q E Y D E Q G P - - - S I V  Actin1-6(sc6461)
 354  S Q W V T R S E Y D E T G P - - - Q I V  Actin1-7(sc16_1)
 349  Q I W I T R S E Y D E N G P - - - M I V  Actin1-8(sc11387)
 352  N M W I T R R E Y D E N G P - - - T I V  Actin1-9(sc11259)
 355  P M F I T K N E Y Q D Y G T - - - G Y V  Actin2-1(sc10423)
 355  P M F I T K N E Y Q D Y G T - - - G Y V  Actin2-2(sc5975)
 349  P F W I T K H E Y E E F G P - - - S I A  Actin3-1(sc16-1)
 349  P F W I T K H E Y E E F G P - - - K I A  Actin3-2(sc6461-2)
 322  S L W V S K N E Y Q E S G R - - F S I I  actin4-1(sc6431)
 322  S L W V A K N E Y Q E S G R - - F S I I  Actin4-2(sc5972)
 355  S M W I L K K E F E D E G E - - - R I L  Actin5-1(sc8077)
 355  S M W I L K K E F E D E G E - - - R I L  Actin5-2(sc11464)
 355  S M W I L K K E F E D E G E - - - R I L  Actin5-3(sc21_1)
 370  S L A I N K Q E Y E E N P E G K M S L I  Actin6-1(sc25_1)
 370  S L A I N K Q E Y E E N P E G K M S L I  Actin6-2(sc5925)
 365  Q W T L N K S D Y D E H G S - - - S L I  Actin7-1(sc11251)
 365  Q W T L N K S D Y D E H G S - - - S L I  Actin7-2(sc11728)
 338  S D W I S R N D Y D E Y G P - - - N I V  Actin 8 (sc6461-3)
 303  R F I V T N S K F R E N G N M F C T R S  Actin9 (sc6037)
 366  N F W I S K K D W Q E L G P - - - E R A  ARP2-1(sc11395)
 366  N F W I S K E D W E E Q G A - - - E R A  ARP2-2(sc5991)
 399  K V Y H T R Q E Y F E R G P - - - S I A  ARP3-1(sc11446)
 399  K V Y H T R Q E Y F E R G P - - - S I A  ARP3-2(sc11319)
 629  Q F S I S I D D Y N E I G T Q K W E I F  Actin-like protein (sc11370)

      H R K C F - - - - - -                    Majority
      ------------------+---
                        710 
      ------------------+---
 373  H R K C F                                Arabidopsis-actin(AAM65277)
 372  H R K C F                                C.elegans-actin(CAA34718)
 372  H R K C F                                Dictyostelium-actin(P02577)
 372  H R K C F                                Drosophila-actin(AAF57294)
 372  H R K C F                                Homo-actG2(CAG38753)
 371  H R K C F                                Homo-beta-actin(AAH16045)
 371  H R K C F                                Rattus-beta-actin(ATRTC)
 371  H H K C F                                Saccharomyces-act1p(NP_116614)
 372  H R K C F                                Tetrahymena-actin(AAP79896)
 372  H R K C F                                Toxoplasma-actin(AAC13766)
 371  H R K C F .                              Actin1-1(sc12_1)
 371  H R K C F .                              Actin1-4(sc17_1)
 371  H R K C F .                              Actin1-5(sc11308)
 371  H R K C F .                              Actin1-6(sc6461)
 371  H R K C F .                              Actin1-7(sc16_1)
 366  H R K C F .                              Actin1-8(sc11387)
 369  H R K C Q T V T .                        Actin1-9(sc11259)
 372  H R K C F .                              Actin2-1(sc10423)
 372  H R K C F .                              Actin2-2(sc5975)
 366  H I K C F .                              Actin3-1(sc16-1)
 366  H I K C F .                              Actin3-2(sc6461-2)
 340  E R K C P N .                            actin4-1(sc6431)
 340  E R K C P N .                            Actin4-2(sc5972)
 372  I K K Q L .                              Actin5-1(sc8077)
 372  I K K Q L .                              Actin5-2(sc11464)
 372  I K K Q L .                              Actin5-3(sc21_1)
 390  H K R T F .                              Actin6-1(sc25_1)
 390  H K R T F .                              Actin6-2(sc5925)
 382  E K K M F Y .                            Actin7-1(sc11251)
 382  E K K M F Y .                            Actin7-2(sc11728)
 355  Q R K C F .                              Actin 8 (sc6461-3)
 323  D A Y N F I S I K P .                    Actin9 (sc6037)
 383  M M K V M E S L I .                      ARP2-1(sc11395)
 383  M M K V M E S L I .                      ARP2-2(sc5991)
 416  R Y N A V F Q P Q Y .                    ARP3-1(sc11446)
 416  R Y N A V F Q P Q Y .                    ARP3-2(sc11319)
 649  K Q H P F S N I V D .                    Actin-like protein (sc11370)
